# Supplementary material for: Structural basis for inhibition of the AAA-ATPase Drg1 by diazaborine
Source: Nat Commun. 2021 Jun 9;12:3483. doi: 10.1038/s41467-021-23854-x (PMC8190095; doi:10.1038/s41467-021-23854-x)
Supplement: Supplementary file 6 — Source Data [file 41467_2021_23854_MOESM6_ESM.xlsx]

## Sheet: Fig.2d
Fig. 2d: DSF experiment. First derivatives (dF/dT).
	dF/dT
	Drg1 w/o nucleotide				Drg1 + ATP				Drg1 + ATP+Dia				Drg1 + dATP				Drg1 + dATP+Dia
	Biol. Rep. 1		Biol. Rep. 2		Biol. Rep. 1		Biol. Rep. 2		Biol. Rep. 1		Biol. Rep. 2		Biol. Rep. 1		Biol. Rep. 2		Biol. Rep. 1		Biol. Rep. 2
Temp (C)	Exp. 1	Exp. 2	Exp. 1	Exp. 2	Exp. 1	Exp. 2	Exp. 1	Exp. 2	Exp. 1	Exp. 2	Exp. 1	Exp. 2	Exp. 1	Exp. 2	Exp. 1	Exp. 2	Exp. 1	Exp. 2	Exp. 1	Exp. 2
25.5	-0.11341	-0.170198	-0.00106146	-0.0209024	-0.0701815	-0.0919222	-0.0160621	-0.0148269	-0.071847	-0.0865656	-0.00948966	-0.0160035	-0.0822693	-0.0845262	-0.0133147	-0.0148412	-0.101192	-0.061995	-0.0060756	-0.00819683
25.8333	-0.102153	-0.163975	-0.00104731	-0.0220704	-0.0661539	-0.0924933	-0.0161571	-0.0163181	-0.0705009	-0.0819263	-0.00916797	-0.0165908	-0.0792513	-0.0799468	-0.0131023	-0.01267	-0.0986778	-0.0621915	-0.00708995	-0.00911203
26.1667	-0.0919214	-0.158793	-0.00106997	-0.0229239	-0.0627245	-0.0931671	-0.0162422	-0.0177261	-0.0693262	-0.0778334	-0.00888513	-0.0171006	-0.0766334	-0.0759435	-0.0128637	-0.0106261	-0.0965408	-0.0626793	-0.00802179	-0.0100255
26.5	-0.0837412	-0.155694	-0.00116627	-0.0231485	-0.0604915	-0.0940462	-0.016308	-0.0189676	-0.068494	-0.0748334	-0.00867999	-0.0174557	-0.0748156	-0.0730924	-0.0125727	-0.0088368	-0.0951577	-0.0637497	-0.00878864	-0.0109354
26.8333	-0.0783143	-0.15543	-0.00136263	-0.0224784	-0.0599058	-0.0951928	-0.0163504	-0.0199762	-0.0681044	-0.0733316	-0.00857359	-0.0175917	-0.0740829	-0.0718376	-0.0122001	-0.00740492	-0.0948093	-0.0656179	-0.00931872	-0.0118496
27.1667	-0.075048	-0.157591	-0.00164404	-0.0208419	-0.060829	-0.096508	-0.0163894	-0.0207526	-0.0679722	-0.0731691	-0.00851561	-0.0174966	-0.0742596	-0.0720946	-0.0117051	-0.00633566	-0.0953906	-0.0681957	-0.00958315	-0.0128149
27.5	-0.0730263	-0.161478	-0.00198512	-0.018216	-0.0629754	-0.0978522	-0.0164506	-0.0213144	-0.0678407	-0.0740456	-0.00843793	-0.0171716	-0.075055	-0.0736467	-0.0110439	-0.00560979	-0.0967001	-0.0713188	-0.00956378	-0.0138875
27.8333	-0.0719255	-0.166802	-0.00237548	-0.0146493	-0.0661978	-0.0991852	-0.0165401	-0.0216786	-0.0676387	-0.07582	-0.00832271	-0.0166298	-0.0763538	-0.0763618	-0.0102136	-0.0052029	-0.0986416	-0.0749112	-0.00927134	-0.0150772
28.1667	-0.073792	-0.174907	-0.00286486	-0.0104767	-0.0709022	-0.100863	-0.0165843	-0.0218586	-0.0680359	-0.0789875	-0.00835333	-0.0159321	-0.0787435	-0.0804457	-0.00937459	-0.00506981	-0.101538	-0.0792505	-0.00883206	-0.0162069
28.5	-0.0812649	-0.187549	-0.00351801	-0.00610492	-0.0776331	-0.10334	-0.0164901	-0.0218672	-0.0698871	-0.084202	-0.00876347	-0.0151512	-0.0829873	-0.0861889	-0.00872824	-0.00516018	-0.105819	-0.0847025	-0.00840101	-0.0170533
28.8333	-0.096486	-0.206304	-0.0043475	-0.00198491	-0.0867788	-0.107154	-0.0162039	-0.0217357	-0.0739521	-0.0918968	-0.00968802	-0.0143639	-0.089674	-0.0937738	-0.00842935	-0.00542434	-0.111829	-0.0915129	-0.00811636	-0.0174418
29.1667	-0.119609	-0.232038	-0.0051572	0.0012541	-0.0981024	-0.113166	-0.0158309	-0.0215689	-0.0806089	-0.101622	-0.0108668	-0.0136625	-0.0986957	-0.102951	-0.00844669	-0.00581536	-0.119583	-0.0994474	-0.00804846	-0.0173936
29.5	-0.150291	-0.265438	-0.0056988	0.00293841	-0.111211	-0.12232	-0.015516	-0.0214902	-0.0901401	-0.112707	-0.0119409	-0.0131429	-0.10977	-0.113362	-0.00870256	-0.00628698	-0.129013	-0.108151	-0.00825072	-0.0169792
29.8333	-0.187611	-0.306697	-0.00581161	0.00258317	-0.1256	-0.135196	-0.0153914	-0.0215475	-0.102577	-0.124509	-0.0126192	-0.0128791	-0.122488	-0.124575	-0.00912475	-0.00680265	-0.139904	-0.117219	-0.00875445	-0.0162935
30.1667	-0.228341	-0.354023	-0.00568536	0.00045899	-0.140312	-0.150915	-0.0155395	-0.0214874	-0.116941	-0.136505	-0.012882	-0.0128575	-0.135932	-0.13586	-0.00966311	-0.00736463	-0.151452	-0.126038	-0.00950249	-0.0155316
30.5	-0.268678	-0.40513	-0.0055974	-0.00297468	-0.154281	-0.168232	-0.0160296	-0.0209811	-0.132003	-0.148197	-0.0127778	-0.0130422	-0.149055	-0.146412	-0.010273	-0.00798487	-0.162705	-0.133944	-0.0104156	-0.0149131
30.8333	-0.304939	-0.457265	-0.00580005	-0.00726634	-0.166438	-0.185759	-0.0168907	-0.0197715	-0.146522	-0.159026	-0.0124012	-0.0134056	-0.160814	-0.155429	-0.0109223	-0.00867725	-0.172737	-0.140317	-0.011447	-0.0146316
31.1667	-0.333945	-0.505811	-0.00644548	-0.0119964	-0.175722	-0.201525	-0.0179884	-0.0178882	-0.15921	-0.168175	-0.0120334	-0.0139528	-0.170177	-0.162115	-0.0116297	-0.00946325	-0.18072	-0.144707	-0.0126801	-0.0147763
31.5	-0.352636	-0.545686	-0.00766083	-0.0167533	-0.181073	-0.213411	-0.0191479	-0.0154325	-0.168766	-0.174762	-0.0120019	-0.0146971	-0.176111	-0.165677	-0.0124262	-0.0103663	-0.185852	-0.146705	-0.0142308	-0.0154101
31.8333	-0.358698	-0.572324	-0.00950817	-0.0211737	-0.181711	-0.21968	-0.0201999	-0.0125924	-0.174148	-0.178054	-0.0125819	-0.0156364	-0.177824	-0.165508	-0.01332	-0.0114075	-0.187507	-0.146036	-0.0161852	-0.0165639
32.1667	-0.352785	-0.583237	-0.0117894	-0.025087	-0.177982	-0.220098	-0.0209997	-0.00990315	-0.175336	-0.177901	-0.0138392	-0.0167063	-0.175479	-0.161738	-0.0142266	-0.0125995	-0.18576	-0.142949	-0.0185097	-0.0181387
32.5	-0.336293	-0.576453	-0.0142411	-0.0283711	-0.170514	-0.214811	-0.0214081	-0.00798654	-0.172569	-0.174302	-0.0157872	-0.0178269	-0.169474	-0.154682	-0.0150383	-0.0139524	-0.180864	-0.137823	-0.021141	-0.0200035
32.8333	-0.310986	-0.550971	-0.0166273	-0.0309007	-0.160032	-0.204268	-0.021358	-0.00736361	-0.166269	-0.167475	-0.0183794	-0.0189218	-0.160379	-0.144805	-0.0156797	-0.0154491	-0.173211	-0.131064	-0.0239742	-0.0220123
33.1667	-0.280102	-0.509665	-0.0188195	-0.0325384	-0.147661	-0.190139	-0.0210685	-0.00815182	-0.157598	-0.158518	-0.0213304	-0.0199278	-0.149437	-0.133169	-0.0162038	-0.0169629	-0.163765	-0.123175	-0.0267372	-0.0239594
33.5	-0.247245	-0.456376	-0.0207165	-0.0331439	-0.134624	-0.174398	-0.0208305	-0.0103678	-0.147903	-0.148746	-0.0242947	-0.0207852	-0.138063	-0.120987	-0.0166959	-0.0183392	-0.15363	-0.114686	-0.0291163	-0.0256239
33.8333	-0.215522	-0.395161	-0.0221899	-0.0326237	-0.122008	-0.158847	-0.0208896	-0.0139255	-0.13836	-0.139304	-0.0269462	-0.0214582	-0.127471	-0.109372	-0.0172168	-0.0194681	-0.143761	-0.106108	-0.0308458	-0.0268352
34.1667	-0.186048	-0.33093	-0.0230035	-0.0310709	-0.110366	-0.144597	-0.0213105	-0.0183293	-0.129455	-0.130645	-0.0290368	-0.0220077	-0.118096	-0.0990422	-0.0177295	-0.0204165	-0.134525	-0.0978742	-0.0318511	-0.027622
34.5	-0.159436	-0.268808	-0.0228941	-0.0286257	-0.100115	-0.132587	-0.0221128	-0.0229808	-0.121499	-0.123048	-0.0303374	-0.0225186	-0.110174	-0.0906155	-0.0181727	-0.0212955	-0.126138	-0.0903995	-0.0321054	-0.0280625
34.8333	-0.136098	-0.213304	-0.0216405	-0.0254267	-0.0915782	-0.12349	-0.0232607	-0.0272956	-0.114678	-0.116737	-0.0306892	-0.0230625	-0.103842	-0.0845631	-0.0184813	-0.0221755	-0.118757	-0.0840575	-0.0316131	-0.0282271
35.1667	-0.115616	-0.166468	-0.01919	-0.0216076	-0.0847126	-0.116918	-0.0244971	-0.0307447	-0.108667	-0.111697	-0.0302133	-0.0236572	-0.0988401	-0.0807635	-0.0185758	-0.0229646	-0.112302	-0.0790563	-0.0305032	-0.0281517
35.5	-0.0973658	-0.129734	-0.0155318	-0.0173009	-0.0793814	-0.112219	-0.0255096	-0.032813	-0.103012	-0.107858	-0.0291011	-0.0243072	-0.094807	-0.0789475	-0.018373	-0.0235299	-0.106631	-0.0755626	-0.0289358	-0.0278643
35.8333	-0.0808571	-0.104038	-0.0106959	-0.012625	-0.0754543	-0.108792	-0.0260164	-0.033133	-0.0974274	-0.105187	-0.0275551	-0.0250004	-0.0914536	-0.0788035	-0.0178275	-0.0237437	-0.101692	-0.0737021	-0.027076	-0.0273875
36.1667	-0.0661276	-0.088324	-0.00487444	-0.00764331	-0.0728255	-0.106232	-0.0258581	-0.0319283	-0.0922898	-0.103809	-0.0258238	-0.0256577	-0.0887762	-0.0798513	-0.0170457	-0.0234981	-0.097792	-0.0734363	-0.0251093	-0.0267238
36.5	-0.0533474	-0.0810359	0.00169988	-0.00240544	-0.0713951	-0.104188	-0.0249057	-0.02957	-0.088144	-0.103883	-0.0241672	-0.0261834	-0.0868421	-0.0815689	-0.0161717	-0.0226901	-0.0953267	-0.0746861	-0.0232258	-0.0258709
36.8333	-0.042679	-0.0806521	0.00873906	0.003008	-0.0710445	-0.102396	-0.0231022	-0.0264589	-0.0854576	-0.105482	-0.0228012	-0.0264784	-0.0857036	-0.0834657	-0.0153439	-0.0212724	-0.0945631	-0.0772535	-0.0215884	-0.0248303
37.1667	-0.0342524	-0.0857844	0.0157341	0.00839191	-0.071579	-0.10095	-0.0206783	-0.0231124	-0.0843904	-0.108314	-0.021767	-0.0264306	-0.0853518	-0.0851779	-0.0146778	-0.0194214	-0.0952516	-0.0804671	-0.0202485	-0.0236192
37.5	-0.0281901	-0.0950776	0.0221207	0.0135101	-0.0727849	-0.100031	-0.0179364	-0.0200777	-0.0850257	-0.112	-0.0210617	-0.0259244	-0.0857625	-0.0863735	-0.0142833	-0.0173692	-0.0970138	-0.0835368	-0.01923	-0.0222589
37.8333	-0.0245535	-0.107098	0.0274247	0.0181551	-0.0743808	-0.0997413	-0.0151772	-0.0177923	-0.0873166	-0.116127	-0.0206557	-0.0248894	-0.0868467	-0.0867697	-0.0142261	-0.0153349	-0.0994459	-0.0857553	-0.0185386	-0.0207515
38.1667	-0.0231615	-0.1201	0.031532	0.0222345	-0.0758155	-0.0998652	-0.0126953	-0.0162569	-0.0906963	-0.120156	-0.0204122	-0.023436	-0.0882552	-0.0862806	-0.0143959	-0.0134854	-0.102042	-0.0867459	-0.0181072	-0.0190219
38.5	-0.0237723	-0.132256	0.0344186	0.0256847	-0.0764701	-0.100106	-0.0107837	-0.0153627	-0.0944678	-0.123516	-0.0201672	-0.02172	-0.089574	-0.0848697	-0.0146384	-0.0119745	-0.104271	-0.0862148	-0.0178504	-0.0169761
38.8333	-0.0259817	-0.142029	0.0361572	0.0284737	-0.0758116	-0.100139	-0.00963824	-0.0149984	-0.0979782	-0.125677	-0.0197927	-0.0199028	-0.090399	-0.0825294	-0.0148129	-0.0109142	-0.105649	-0.0839862	-0.0176823	-0.0145583
39.1667	-0.0287354	-0.149021	0.037208	0.0306971	-0.0736502	-0.0995268	-0.00906609	-0.0150412	-0.10075	-0.126273	-0.019304	-0.0181682	-0.0903665	-0.0793683	-0.0148325	-0.0102484	-0.105873	-0.0803558	-0.0175145	-0.0118657
39.5	-0.0308168	-0.15312	0.038128	0.0324821	-0.069882	-0.0978061	-0.00877729	-0.0153657	-0.102349	-0.12498	-0.0187521	-0.0167062	-0.0891227	-0.0755243	-0.0146241	-0.00987948	-0.104689	-0.0757378	-0.0172579	-0.0090338
39.8333	-0.0312485	-0.154378	0.0394003	0.0339335	-0.0645066	-0.0946077	-0.00850879	-0.0158396	-0.102428	-0.121606	-0.0181773	-0.0156568	-0.0864138	-0.0711699	-0.0141423	-0.0096925	-0.101931	-0.0705145	-0.0168254	-0.0062008
40.1667	-0.0300104	-0.153499	0.0412137	0.0350665	-0.057938	-0.0899458	-0.00810521	-0.0163027	-0.100984	-0.116497	-0.0175782	-0.0149619	-0.0823865	-0.0666171	-0.0134518	-0.00950467	-0.0977903	-0.0649422	-0.0161383	-0.00351496
40.5	-0.0273215	-0.151346	0.0436831	0.0358738	-0.0506937	-0.0839305	-0.00743807	-0.016588	-0.0981011	-0.110131	-0.0169428	-0.0145139	-0.0772877	-0.0622127	-0.0126454	-0.00911621	-0.0925482	-0.0592455	-0.0151198	-0.00112709
40.8333	-0.0234834	-0.148724	0.0468399	0.0363829	-0.0432253	-0.0767209	-0.00640231	-0.0165393	-0.0939384	-0.102997	-0.0162625	-0.0142017	-0.0713664	-0.0582248	-0.0117981	-0.00836484	-0.0864698	-0.053626	-0.0137242	0.000830481
41.1667	-0.0191273	-0.146179	0.0503817	0.0367619	-0.0357211	-0.0686729	-0.00498647	-0.016044	-0.0889533	-0.0956204	-0.0155417	-0.0139014	-0.0648804	-0.0546064	-0.010916	-0.00723826	-0.0797582	-0.0481927	-0.0120293	0.00229936
41.5	-0.0149669	-0.144196	0.0539225	0.0372137	-0.0283037	-0.0601916	-0.00320248	-0.0150007	-0.0836787	-0.0885362	-0.0147882	-0.0134859	-0.0580898	-0.0512316	-0.00998775	-0.00576171	-0.0726008	-0.0430317	-0.0101439	0.00323966
41.8333	-0.0116439	-0.143227	0.0570682	0.037877	-0.0210814	-0.0516512	-0.00107741	-0.013346	-0.0785237	-0.0821571	-0.0140067	-0.0128346	-0.0512379	-0.0479535	-0.00899937	-0.00400007	-0.0651808	-0.0381727	-0.00818419	0.00366794
42.1667	-0.00951321	-0.143595	0.0593924	0.0386338	-0.0141061	-0.0433023	0.00130128	-0.0111704	-0.0734036	-0.0764075	-0.013189	-0.0118539	-0.0445012	-0.0445406	-0.00792693	-0.00217696	-0.0576632	-0.0334214	-0.0062957	0.00382668
42.5	-0.00885776	-0.14559	0.0604609	0.0393021	-0.00741537	-0.0353648	0.00383101	-0.00860234	-0.0681103	-0.0710895	-0.0123237	-0.0104567	-0.0380397	-0.0407405	-0.00674393	-0.000555694	-0.0502086	-0.028527	-0.00463127	0.00401482
42.8333	-0.00992173	-0.14935	0.0600014	0.0397729	-0.00109793	-0.0280453	0.00641691	-0.00577207	-0.0624549	-0.0659949	-0.0113825	-0.00859911	-0.0319979	-0.0363704	-0.00540747	0.000669833	-0.0430068	-0.0233224	-0.00330785	0.00448994
43.1667	-0.0127939	-0.154395	0.0583912	0.0402311	0.00455426	-0.0214993	0.00899496	-0.00281531	-0.0563271	-0.0608729	-0.0102681	-0.00640931	-0.0264582	-0.0315267	-0.003809	0.00158329	-0.0363636	-0.0179728	-0.00229871	0.00534418
43.5	-0.017524	-0.160091	0.05617	0.0409348	0.00919834	-0.0158691	0.0115089	0.000130774	-0.0496358	-0.0554621	-0.00886647	-0.0040585	-0.0214877	-0.0263753	-0.00182355	0.00233774	-0.0306141	-0.0127269	-0.00154117	0.00662831
43.8333	-0.0239243	-0.165752	0.0538929	0.0421851	0.0125989	-0.0112318	0.0139259	0.00296063	-0.0423488	-0.0495229	-0.00708692	-0.00169847	-0.0171135	-0.0210622	0.000620916	0.00306315	-0.0260112	-0.00778553	-0.000949094	0.00833401
44.1667	-0.0308557	-0.170476	0.0521777	0.0444548	0.01495	-0.00740358	0.0163074	0.00569525	-0.0346687	-0.0429022	-0.00493252	0.000596721	-0.0132028	-0.0156531	0.00338479	0.00379703	-0.0224795	-0.00315771	-0.000342518	0.0102165
44.5	-0.036941	-0.173307	0.0516581	0.0482594	0.0165534	-0.00413522	0.0187383	0.00838724	-0.0268566	-0.0354686	-0.00242978	0.0027724	-0.0095828	-0.0101934	0.00627553	0.00455379	-0.0198615	0.00119525	0.000482005	0.011972
44.8333	-0.0409214	-0.173324	0.0528339	0.0539505	0.0177276	-0.00118706	0.0212766	0.0110997	-0.0190865	-0.0271249	0.00040264	0.00481259	-0.00608596	-0.0047209	0.00912145	0.00534863	-0.0179164	0.00532363	0.00167695	0.0133739
45.1667	-0.0420091	-0.169744	0.0556717	0.0612232	0.0188595	0.00164277	0.0238717	0.0139377	-0.011183	-0.0179099	0.00357777	0.00685592	-0.00256555	0.000758202	0.0118342	0.00619973	-0.0160701	0.00932378	0.00319095	0.014505
45.5	-0.0395346	-0.161819	0.0600044	0.0696082	0.0203534	0.00454672	0.0264459	0.0170167	-0.00288352	-0.00789682	0.00711651	0.00907967	0.00111995	0.00624548	0.0143461	0.00712608	-0.0136655	0.0133036	0.00492167	0.0155254
45.8333	-0.0331063	-0.149096	0.0656166	0.0786435	0.0225419	0.00768076	0.0289464	0.0204224	0.00600479	0.002842	0.0110348	0.0116501	0.00509693	0.0117258	0.0166295	0.00816607	-0.0101609	0.0173296	0.0067949	0.0165925
46.1667	-0.0234462	-0.132299	0.0720998	0.0878952	0.0254733	0.0110551	0.0314189	0.0241211	0.0153952	0.0142371	0.0153289	0.0146894	0.0094313	0.0171174	0.0188151	0.00943581	-0.00547765	0.0213029	0.0088489	0.0178525
46.5	-0.0115546	-0.112451	0.0789971	0.0969366	0.0291248	0.0146434	0.0339338	0.0280492	0.0251309	0.0262196	0.0199898	0.0183087	0.0141738	0.0223218	0.0210736	0.0110708	0.000347251	0.0250833	0.0111501	0.0194493
46.8333	0.00157106	-0.0906408	0.0858453	0.105339	0.0334036	0.0184274	0.0365553	0.0321167	0.0350553	0.0387144	0.024981	0.0225913	0.0193373	0.0272169	0.0235408	0.0131588	0.00717817	0.0285657	0.0137491	0.0215115
47.1667	0.0149444	-0.0682443	0.0921559	0.112663	0.0379384	0.0224202	0.039322	0.0361274	0.045011	0.0516202	0.0301554	0.0275095	0.0247831	0.031587	0.0262147	0.0155958	0.0144849	0.0317863	0.0166338	0.0241079
47.5	0.0275817	-0.0467063	0.0974341	0.118471	0.042288	0.026643	0.0422664	0.0398584	0.0548409	0.0648294	0.035338	0.0330079	0.0303343	0.0351929	0.0290583	0.0182303	0.0216388	0.0348164	0.0197765	0.0272924
47.8333	0.0386378	-0.0272964	0.101356	0.122398	0.0460642	0.0310617	0.0453834	0.0431097	0.0643927	0.0781783	0.0403909	0.0389867	0.0357925	0.0378493	0.0320446	0.0209377	0.0281063	0.0376858	0.0231124	0.0310583
48.1667	0.0478211	-0.0105813	0.104282	0.124389	0.0490905	0.0354218	0.0485178	0.0457716	0.0735343	0.091279	0.0453242	0.0451676	0.0408711	0.0395862	0.035184	0.0237018	0.0337366	0.0402581	0.0264289	0.0351556
48.5	0.0549789	0.00304787	0.106743	0.124466	0.0512433	0.0394133	0.0514771	0.0477572	0.082139	0.103688	0.0501848	0.0512283	0.0452619	0.0404879	0.038497	0.0265337	0.038474	0.0423556	0.0294765	0.0392741
48.8333	0.0599951	0.0132711	0.109116	0.122703	0.052483	0.0427676	0.0540891	0.0490106	0.0900172	0.114932	0.0549886	0.0568854	0.0487039	0.0406787	0.0419527	0.0293872	0.0422627	0.0438042	0.0320366	0.043116
49.1667	0.0629029	0.0200533	0.111168	0.119387	0.0531058	0.0453807	0.0562632	0.0495994	0.09673	0.124425	0.0596264	0.0620116	0.0511258	0.0404454	0.045317	0.0319883	0.0450462	0.0444454	0.0340147	0.0464355
49.5	0.0637725	0.0234304	0.112512	0.114857	0.0534916	0.0471901	0.0579292	0.0496221	0.101776	0.131552	0.0639574	0.066519	0.0525037	0.0401149	0.048305	0.0340059	0.0467676	0.0441246	0.0353469	0.0489993
49.8333	0.0625877	0.0233051	0.112705	0.1094	0.0539488	0.0481724	0.0590332	0.049232	0.104746	0.135798	0.0678306	0.0703301	0.0528384	0.0399677	0.0506582	0.035201	0.0474074	0.0427371	0.0359904	0.0506349
50.1667	0.0589872	0.0190475	0.111075	0.103086	0.0544985	0.048463	0.0595849	0.0488024	0.105602	0.137055	0.0710515	0.0734091	0.0522294	0.0400981	0.0522238	0.0357032	0.0470958	0.040379	0.0359847	0.0514114
50.5	0.0525231	0.009894	0.106894	0.0959298	0.05509	0.0482365	0.0596104	0.0487611	0.104401	0.135319	0.0734155	0.0757307	0.0508006	0.0405538	0.0528757	0.0357341	0.0460005	0.0371961	0.0353899	0.0514584
50.8333	0.0428417	-0.004813	0.0996412	0.0879387	0.0556627	0.047659	0.0591452	0.0494471	0.101216	0.130712	0.07475	0.0772656	0.0486871	0.0413533	0.0525428	0.0355215	0.0442746	0.0333802	0.0342835	0.0509041
51.1667	0.0299655	-0.0253086	0.0896332	0.0790864	0.0561145	0.0468605	0.058264	0.0508422	0.0962044	0.123875	0.0750117	0.0779679	0.0460676	0.0423998	0.0513755	0.0353179	0.0420127	0.0293047	0.032812	0.049871
51.5	0.0140108	-0.0517221	0.0773935	0.0693381	0.0563332	0.0459623	0.057051	0.0528392	0.0895425	0.115578	0.0741899	0.0777879	0.0431319	0.0435675	0.0495791	0.0353816	0.0392951	0.0253886	0.0311389	0.0484802
51.8333	-0.00473913	-0.0837629	0.0634651	0.0586711	0.0562416	0.0450814	0.0556044	0.0552902	0.0814681	0.106527	0.0723224	0.076687	0.0401184	0.0447342	0.0473729	0.0358942	0.0362547	0.0220169	0.0294261	0.0468618
52.1667	-0.0253344	-0.119461	0.0484665	0.0471104	0.0559019	0.0443185	0.0540773	0.0578846	0.0724641	0.0971732	0.0696412	0.0746725	0.0374614	0.0457922	0.045032	0.0367289	0.0332358	0.0194376	0.0278274	0.0451833
52.5	-0.0466582	-0.156425	0.0330349	0.034693	0.0554111	0.0437703	0.0526366	0.060271	0.0630748	0.0879023	0.0664266	0.071763	0.035644	0.0466373	0.0428452	0.0376824	0.0306352	0.0178651	0.026495	0.0436215
52.8333	-0.0676662	-0.192437	0.0177797	0.0215006	0.0548981	0.043548	0.05142	0.0621504	0.0538211	0.0790191	0.0629416	0.0680102	0.0350486	0.0471914	0.0410741	0.0385763	0.02882	0.0174555	0.0255467	0.0423293
53.1667	-0.0876026	-0.22596	0.00319783	0.00779349	0.054619	0.0438216	0.0504491	0.0634321	0.0451296	0.0705024	0.059378	0.0635988	0.0356546	0.0474801	0.0398721	0.0393335	0.0280374	0.0181336	0.0249634	0.0413658
53.5	-0.105784	-0.255628	-0.0102419	-0.00612351	0.0548619	0.0447758	0.0497164	0.0640775	0.0374034	0.0622496	0.0559103	0.0587465	0.0373406	0.0475549	0.0393655	0.0399021	0.0285042	0.0197665	0.024692	0.0407663
53.8333	-0.121644	-0.280355	-0.0222076	-0.0199185	0.0558571	0.0465661	0.0492311	0.0640686	0.0309292	0.054163	0.0526671	0.0536817	0.0399603	0.0474778	0.0396094	0.0402156	0.0303375	0.0222239	0.0246572	0.0405503
54.1667	-0.135089	-0.300177	-0.0329146	-0.0331518	0.0576058	0.0492307	0.0490696	0.0634685	0.0255271	0.0461661	0.0495955	0.0486749	0.0432685	0.047352	0.0403744	0.0401488	0.0332523	0.0253863	0.0246956	0.0406746
54.5	-0.146143	-0.315408	-0.0427151	-0.0453567	0.0600515	0.0527783	0.0493253	0.0623608	0.0209008	0.0381875	0.046597	0.0440071	0.0469954	0.0472914	0.0413597	0.0395617	0.0368636	0.0291369	0.024622	0.0410801
54.8333	-0.154875	-0.326386	-0.0518845	-0.0561172	0.0631326	0.0571715	0.050055	0.0608499	0.0168106	0.0302039	0.0435901	0.0398912	0.0509252	0.0474282	0.042312	0.0383777	0.0408326	0.0334044	0.0242934	0.0417098
55.1667	-0.161542	-0.333539	-0.0603909	-0.0652208	0.0667672	0.0621875	0.0511701	0.0591246	0.013245	0.0223849	0.0405617	0.036268	0.0550601	0.0479672	0.0431673	0.0367737	0.045006	0.0382983	0.0237365	0.0425148
55.5	-0.166448	-0.337321	-0.0681256	-0.0725061	0.0708682	0.0675573	0.0525456	0.0573945	0.0102492	0.0149481	0.037516	0.0330101	0.0594563	0.0491316	0.0439089	0.0349897	0.0492767	0.0439735	0.0230204	0.0434481
55.8333	-0.169868	-0.33823	-0.0749658	-0.0779342	0.0753165	0.0729538	0.0540633	0.0558192	0.00787203	0.00812544	0.0344551	0.0300234	0.0641373	0.0510717	0.0445308	0.0332455	0.053512	0.0504773	0.0222321	0.0444583
56.1667	-0.171978	-0.33694	-0.0807333	-0.0819579	0.0798651	0.0778176	0.0556331	0.0543577	0.00617723	0.00220628	0.0313726	0.0273475	0.068995	0.0536463	0.0450705	0.0316792	0.0574758	0.0574263	0.0215298	0.0454752
56.5	-0.172925	-0.334172	-0.0852356	-0.0851528	0.0842348	0.0815314	0.0571715	0.052919	0.0052322	-0.00250579	0.0282602	0.025055	0.0738884	0.0566414	0.0455764	0.0304085	0.0609067	0.0643294	0.0210897	0.0464241
56.8333	-0.17289	-0.330551	-0.0884015	-0.088022	0.0881095	0.0835175	0.0585965	0.0514413	0.0050772	-0.00579737	0.02514	0.0232009	0.0786365	0.0597761	0.0460625	0.0295127	0.0635196	0.0706396	0.02107	0.0472134
57.1667	-0.172172	-0.326318	-0.0906428	-0.0907778	0.0910241	0.0833575	0.0598314	0.0499793	0.00564395	-0.00781587	0.022156	0.0217688	0.0828995	0.0625024	0.0464053	0.0289175	0.064936	0.0755853	0.0215563	0.0476846
57.5	-0.1711	-0.321622	-0.0924924	-0.0935596	0.0924768	0.0806724	0.0608007	0.0486169	0.00683707	-0.00879891	0.0194825	0.0207242	0.0862976	0.0642057	0.046447	0.02851	0.0647541	0.0783391	0.022616	0.0476624
57.8333	-0.169986	-0.316617	-0.094414	-0.0964789	0.0920837	0.0752964	0.0614667	0.0474581	0.00848995	-0.00900897	0.0172446	0.0199975	0.0884243	0.0643756	0.0460666	0.0281932	0.0626899	0.0782597	0.0242507	0.0470398
58.1667	-0.169063	-0.31148	-0.0965963	-0.0995335	0.0899349	0.0679145	0.0619424	0.0466864	0.0101512	-0.0088081	0.0153711	0.0193768	0.0887651	0.06292	0.0452892	0.0279326	0.0589307	0.0754504	0.0261975	0.0459834
58.5	-0.168545	-0.306396	-0.0991588	-0.102693	0.0862388	0.0594247	0.0623783	0.0465055	0.0112982	-0.00858322	0.0137414	0.018615	0.0867787	0.059851	0.0441767	0.0277092	0.0537815	0.0702008	0.0281275	0.0447282
58.8333	-0.168554	-0.301564	-0.102168	-0.105891	0.0813775	0.0508074	0.063002	0.0471237	0.0114699	-0.00868745	0.012235	0.017506	0.0821801	0.0553223	0.042859	0.027537	0.0476731	0.0630365	0.029798	0.0435859
59.1667	-0.168835	-0.297237	-0.105476	-0.108922	0.0764277	0.043372	0.0643487	0.0487689	0.0104509	-0.0093387	0.0107304	0.0160083	0.07571	0.0500537	0.0417379	0.0275603	0.0415385	0.0554274	0.0313101	0.0431744
59.5	-0.169038	-0.293685	-0.108881	-0.111542	0.0726401	0.0385103	0.0670306	0.0516738	0.00808761	-0.0107211	0.00910644	0.0141216	0.0683652	0.0449061	0.0412832	0.0279563	0.0364366	0.0490794	0.0328508	0.0441884
59.8333	-0.168888	-0.291103	-0.112156	-0.11355	0.0712934	0.0375145	0.071638	0.0561312	0.00432503	-0.0129647	0.00724937	0.0118503	0.0612677	0.0407582	0.042005	0.0289395	0.0334618	0.045674	0.0346967	0.0473065
60.1667	-0.168404	-0.289391	-0.11496	-0.114908	0.0737801	0.0412782	0.0786733	0.0626745	-0.000496178	-0.0159838	0.00507722	0.00921776	0.0560406	0.0385592	0.0445759	0.0308736	0.0338517	0.0467948	0.0374814	0.0531426
60.5	-0.167676	-0.288375	-0.116926	-0.115616	0.0815211	0.0505956	0.0886169	0.071897	-0.00593651	-0.0196386	0.0025159	0.00625188	0.0544319	0.0392756	0.0497084	0.0341596	0.0388794	0.0540009	0.0419278	0.0622945
60.8333	-0.166795	-0.287855	-0.117757	-0.115723	0.0956502	0.0660571	0.101875	0.0843018	-0.0115706	-0.0237689	-0.000472071	0.00301529	0.0580018	0.0437315	0.0580406	0.039197	0.0496227	0.0685395	0.0486721	0.0752344
61.1667	-0.16585	-0.287522	-0.117449	-0.115459	0.116153	0.0874399	0.118555	0.100031	-0.0170295	-0.028134	-0.00377753	-0.000291166	0.0675585	0.0521796	0.0699115	0.0463786	0.0663762	0.0904094	0.0580043	0.091931
61.5	-0.164928	-0.287041	-0.116071	-0.115103	0.142726	0.114317	0.13869	0.119135	-0.0219586	-0.0324729	-0.00725467	-0.00343208	0.0837222	0.0647302	0.085585	0.0560961	0.089239	0.119297	0.0701277	0.112227
61.8333	-0.164045	-0.286083	-0.113771	-0.114855	0.174649	0.145932	0.162054	0.141414	-0.0260566	-0.0365334	-0.0107078	-0.00619573	0.106852	0.0813852	0.105159	0.0686002	0.117989	0.154606	0.0850755	0.135821
62.1667	-0.162931	-0.284343	-0.111033	-0.114615	0.209519	0.180202	0.187376	0.165656	-0.0292375	-0.0400991	-0.0137414	-0.00846512	0.136265	0.101714	0.128067	0.0835792	0.151122	0.194603	0.102201	0.161831
62.5	-0.161246	-0.281522	-0.108419	-0.114209	0.244513	0.214713	0.213125	0.190396	-0.0314684	-0.0429624	-0.0159102	-0.010147	0.171014	0.125177	0.153575	0.100581	0.18681	0.237272	0.120686	0.18923
62.8333	-0.158738	-0.277419	-0.106407	-0.11353	0.276742	0.246932	0.237648	0.21404	-0.0327085	-0.0448936	-0.0168362	-0.0111238	0.20973	0.150997	0.180771	0.119	0.223034	0.280315	0.139597	0.216866
63.1667	-0.155509	-0.272212	-0.105126	-0.112755	0.303055	0.27384	0.2588	0.234464	-0.0328836	-0.0455744	-0.0164105	-0.0111816	0.24934	0.177444	0.208026	0.137618	0.256988	0.320304	0.157525	0.243077
63.5	-0.151754	-0.266175	-0.104618	-0.112131	0.320234	0.292299	0.27431	0.249413	-0.0319112	-0.0446643	-0.0145915	-0.0100821	0.286347	0.202551	0.233535	0.155065	0.285673	0.353531	0.172945	0.266079
63.8333	-0.147693	-0.259631	-0.104892	-0.111871	0.325604	0.299601	0.282157	0.256889	-0.0296269	-0.0418349	-0.0113242	-0.00757498	0.317333	0.224297	0.255459	0.170009	0.30625	0.37655	0.18446	0.284102
64.1667	-0.143671	-0.253091	-0.10582	-0.112065	0.318663	0.294765	0.281308	0.255916	-0.0255375	-0.0368048	-0.00650026	-0.00336033	0.339194	0.240456	0.271841	0.181274	0.316524	0.386979	0.191179	0.295454
64.5	-0.14006	-0.247115	-0.107244	-0.112768	0.299449	0.277237	0.270977	0.245775	-0.0190682	-0.0293046	2.20664e-06	0.00287387	0.348905	0.248753	0.280694	0.187725	0.314459	0.382698	0.192341	0.29846
64.8333	-0.137187	-0.242126	-0.108968	-0.113995	0.26851	0.247081	0.250844	0.226251	-0.00968498	-0.0190841	0.0082787	0.0113804	0.34414	0.24736	0.280411	0.188393	0.29871	0.362313	0.187392	0.29185
65.1667	-0.135188	-0.238001	-0.110658	-0.115586	0.228421	0.206808	0.222443	0.199157	0.00298096	-0.00597095	0.0183196	0.0221748	0.325361	0.236263	0.27091	0.182986	0.27068	0.327323	0.176604	0.275969
65.5	-0.134156	-0.234477	-0.111943	-0.11734	0.182264	0.159548	0.187773	0.16681	0.0192574	0.0101881	0.0300888	0.0352134	0.293726	0.215896	0.252491	0.17138	0.232459	0.279948	0.160457	0.251568
65.8333	-0.134076	-0.231302	-0.112534	-0.119062	0.133123	0.108483	0.148975	0.131535	0.0393462	0.0294694	0.0435484	0.0504439	0.250867	0.187092	0.225823	0.153792	0.186386	0.222831	0.139632	0.219715
66.1667	-0.134504	-0.228251	-0.112449	-0.120593	0.0840814	0.0570323	0.10876	0.0956849	0.0629464	0.0516434	0.0586511	0.0677796	0.200291	0.152275	0.19305	0.131808	0.13578	0.160295	0.115601	0.182751
66.5	-0.134895	-0.225109	-0.111788	-0.121778	0.0382234	0.00866936	0.0699808	0.0616211	0.0896312	0.0764037	0.0753479	0.0871251	0.145982	0.114269	0.156686	0.107355	0.0842062	0.0970815	0.0900366	0.143331
66.8333	-0.134757	-0.22171	-0.110665	-0.122491	-0.00184781	-0.0336273	0.0351272	0.0313644	0.118839	0.103344	0.0935241	0.108304	0.091738	0.0757833	0.119168	0.0822792	0.0349564	0.0375508	0.0645313	0.103967
67.1667	-0.133837	-0.218088	-0.109264	-0.122714	-0.0354556	-0.0688661	0.00523947	0.00557624	0.149471	0.13166	0.112804	0.130814	0.0406434	0.0390887	0.082625	0.0580987	-0.00977226	-0.015467	0.0403639	0.0665871
67.5	-0.13194	-0.214328	-0.107784	-0.122454	-0.062405	-0.0965522	-0.0190049	-0.0154216	0.180292	0.160445	0.132746	0.154072	-0.0043992	0.00634356	0.0491107	0.0362514	-0.0480566	-0.059524	0.0187343	0.0329713
67.8333	-0.128974	-0.210508	-0.106396	-0.121728	-0.0827488	-0.116553	-0.0372594	-0.0315182	0.210016	0.188753	0.152777	0.17738	-0.04108	-0.0207116	0.0203441	0.017876	-0.0784251	-0.0928551	0.000620405	0.00455361
68.1667	-0.125262	-0.206681	-0.105165	-0.120592	-0.0975326	-0.130188	-0.0505025	-0.0434457	0.23714	0.215465	0.171801	0.199579	-0.0694624	-0.0420111	-0.00329033	0.00291704	-0.101214	-0.116425	-0.0138886	-0.0186226
68.5	-0.121233	-0.202892	-0.104126	-0.119112	-0.10805	-0.139136	-0.0600435	-0.0521473	0.260109	0.239418	0.188588	0.219397	-0.0902029	-0.0579078	-0.0217417	-0.00897932	-0.117213	-0.131882	-0.0249253	-0.0368615
68.8333	-0.117256	-0.199179	-0.103314	-0.117361	-0.115472	-0.144954	-0.0670754	-0.0585207	0.27744	0.259394	0.201977	0.235549	-0.104124	-0.0688908	-0.0351656	-0.0182048	-0.12734	-0.140911	-0.0327146	-0.0505732
69.1667	-0.113461	-0.195562	-0.102757	-0.115443	-0.120479	-0.148708	-0.0723261	-0.0632829	0.287941	0.273945	0.211085	0.246704	-0.112709	-0.0759943	-0.044544	-0.0253019	-0.133037	-0.145344	-0.0378498	-0.0605926
69.5	-0.109921	-0.192054	-0.102479	-0.11347	-0.123631	-0.15134	-0.0764068	-0.0671055	0.290493	0.281564	0.215095	0.251516	-0.117606	-0.080389	-0.0510651	-0.0308509	-0.135878	-0.147053	-0.0410162	-0.0678606
69.8333	-0.106708	-0.188656	-0.10246	-0.111544	-0.125438	-0.153616	-0.0797899	-0.0705323	0.28425	0.280954	0.213323	0.248941	-0.120279	-0.0831366	-0.055804	-0.0353689	-0.137216	-0.147689	-0.0428713	-0.073203
70.1667	-0.103902	-0.18532	-0.102491	-0.109724	-0.126217	-0.155615	-0.082391	-0.0735965	0.269457	0.271645	0.205607	0.239125	-0.121439	-0.0848634	-0.0593823	-0.0391209	-0.137539	-0.148033	-0.0439608	-0.0769841
70.5	-0.101583	-0.181983	-0.102314	-0.108061	-0.126237	-0.15724	-0.0839863	-0.0762031	0.246634	0.253376	0.191919	0.222511	-0.121609	-0.0860868	-0.0623084	-0.0423087	-0.137115	-0.148645	-0.0448026	-0.0794532
70.8333	-0.0998046	-0.178639	-0.101736	-0.106618	-0.125776	-0.158436	-0.0844605	-0.0782989	0.216563	0.226297	0.172479	0.199768	-0.121299	-0.0872564	-0.0650128	-0.045053	-0.136249	-0.149941	-0.0458179	-0.080844
71.1667	-0.098517	-0.1755	-0.100812	-0.10551	-0.125152	-0.159309	-0.0841307	-0.0799965	0.181087	0.192189	0.148506	0.172464	-0.120964	-0.0885514	-0.0676147	-0.0471504	-0.135396	-0.151754	-0.0470423	-0.0813292
71.5	-0.097644	-0.172833	-0.0996573	-0.104867	-0.124688	-0.160006	-0.0834226	-0.0814502	0.142314	0.153244	0.121468	0.142391	-0.121043	-0.0900827	-0.0701555	-0.0483163	-0.135049	-0.153776	-0.0484147	-0.0810661
71.8333	-0.0971089	-0.170847	-0.0984043	-0.104773	-0.124634	-0.160623	-0.0827289	-0.0827971	0.102313	0.111702	0.0928544	0.111245	-0.121872	-0.0919445	-0.0726298	-0.0484044	-0.135551	-0.155716	-0.0498834	-0.0802479
72.1667	-0.0968321	-0.169504	-0.0972395	-0.105129	-0.124933	-0.161049	-0.0823116	-0.0841069	0.06301	0.0699911	0.0642356	0.0803413	-0.123379	-0.0941615	-0.074845	-0.0478223	-0.136661	-0.157363	-0.0514346	-0.0792112
72.5	-0.0967336	-0.16871	-0.0963639	-0.10579	-0.125449	-0.161123	-0.0824001	-0.0854322	0.0262914	0.030587	0.037203	0.0509004	-0.125385	-0.0967412	-0.0765614	-0.0471159	-0.13799	-0.158525	-0.0530636	-0.0783284
72.8333	-0.0967337	-0.168343	-0.0959201	-0.10658	-0.126058	-0.160737	-0.0831561	-0.086796	-0.00619478	-0.0043633	0.0131207	0.0240027	-0.12768	-0.0995929	-0.077622	-0.046767	-0.139181	-0.15906	-0.0547345	-0.0779121
73.1667	-0.0967551	-0.168187	-0.0958193	-0.107194	-0.126674	-0.159995	-0.0844712	-0.0881033	-0.0337606	-0.0340294	-0.00755447	0.000172061	-0.1299	-0.102232	-0.0781998	-0.0469998	-0.140004	-0.159011	-0.056285	-0.0780344
73.5	-0.0967211	-0.168001	-0.0959143	-0.107293	-0.127221	-0.159053	-0.0861691	-0.0892296	-0.0559578	-0.0579099	-0.0245928	-0.0202068	-0.131649	-0.104077	-0.0785501	-0.0479743	-0.140262	-0.158472	-0.0575216	-0.0787077
73.8333	-0.0965544	-0.167544	-0.0960469	-0.106633	-0.127649	-0.158065	-0.0880447	-0.0900905	-0.0725789	-0.0757932	-0.037893	-0.0368741	-0.132601	-0.104645	-0.078908	-0.0497312	-0.139829	-0.157516	-0.0582964	-0.0798936
74.1667	-0.0961751	-0.166567	-0.0960137	-0.105336	-0.128008	-0.157166	-0.0897754	-0.0907632	-0.084378	-0.0886284	-0.047868	-0.0500698	-0.132722	-0.103854	-0.0794281	-0.051834	-0.138856	-0.156145	-0.0586444	-0.0813502
74.5	-0.0955028	-0.164821	-0.0956003	-0.103615	-0.128377	-0.156487	-0.0910097	-0.0913652	-0.0923496	-0.0976544	-0.0550595	-0.060159	-0.132048	-0.101721	-0.0802448	-0.0537268	-0.137568	-0.154343	-0.0586463	-0.082785
74.8333	-0.0944879	-0.162118	-0.0946493	-0.101682	-0.128791	-0.156077	-0.0914855	-0.0919666	-0.0974641	-0.104019	-0.060021	-0.0675237	-0.130661	-0.0983861	-0.0814071	-0.0549692	-0.136169	-0.152151	-0.0584054	-0.0839605
75.1667	-0.0932045	-0.158507	-0.0932315	-0.0997224	-0.129125	-0.155648	-0.0912987	-0.0924487	-0.100595	-0.108508	-0.0633539	-0.0726146	-0.12881	-0.0944675	-0.0826231	-0.055582	-0.134793	-0.149828	-0.0581157	-0.0848605
75.5	-0.0917576	-0.154101	-0.0914752	-0.0979192	-0.129212	-0.154831	-0.090635	-0.0926456	-0.102591	-0.111814	-0.0656719	-0.0758991	-0.126787	-0.0907056	-0.0835156	-0.0557016	-0.133557	-0.14769	-0.0579939	-0.0855237
75.8333	-0.0902398	-0.149081	-0.0895316	-0.0964305	-0.128914	-0.153347	-0.089709	-0.0924152	-0.104186	-0.114489	-0.0675016	-0.0778389	-0.124867	-0.0877428	-0.083793	-0.0554874	-0.132544	-0.14599	-0.0582164	-0.085984
76.1667	-0.0886938	-0.143912	-0.0876453	-0.0953202	-0.128216	-0.151289	-0.0888528	-0.0917109	-0.105655	-0.116509	-0.0690222	-0.0788712	-0.123259	-0.0858314	-0.0835073	-0.0551921	-0.131719	-0.14473	-0.0587977	-0.0862554
76.5	-0.08715	-0.139127	-0.0860841	-0.0946284	-0.127131	-0.14884	-0.0884276	-0.0905102	-0.107153	-0.117709	-0.0703262	-0.0794274	-0.122156	-0.0851258	-0.0827962	-0.0550916	-0.131016	-0.143851	-0.0597121	-0.0863469
76.8333	-0.0856104	-0.135179	-0.0850748	-0.0943649	-0.125673	-0.146198	-0.0886839	-0.0888551	-0.108806	-0.117999	-0.0714811	-0.0799007	-0.121673	-0.0856713	-0.0817944	-0.0553845	-0.130342	-0.14329	-0.0609069	-0.0862805
77.1667	-0.0839632	-0.132194	-0.084679	-0.0944167	-0.123851	-0.143612	-0.0894278	-0.0870472	-0.110595	-0.117593	-0.072455	-0.080533	-0.121628	-0.0870745	-0.0806244	-0.0559601	-0.129511	-0.142983	-0.0622219	-0.0861286
77.5	-0.0820684	-0.130217	-0.0849175	-0.0946406	-0.121676	-0.141345	-0.0903546	-0.0854529	-0.112468	-0.116782	-0.0731908	-0.0815285	-0.121762	-0.0888324	-0.0794058	-0.0566303	-0.128311	-0.142862	-0.0634697	-0.0859766
77.8333	-0.0798346	-0.129212	-0.0857518	-0.0948983	-0.119189	-0.139613	-0.0912008	-0.0843854	-0.114322	-0.115847	-0.0736508	-0.0830076	-0.121836	-0.0904786	-0.0782867	-0.0572355	-0.126611	-0.142854	-0.0644641	-0.0858942
78.1667	-0.0773645	-0.128826	-0.0869076	-0.0950722	-0.116551	-0.138464	-0.091868	-0.0839448	-0.115844	-0.115036	-0.0738733	-0.0847578	-0.121692	-0.0916914	-0.0775288	-0.0577284	-0.124593	-0.142856	-0.0650218	-0.0858874
78.5	-0.0748092	-0.128629	-0.0880519	-0.0950497	-0.113957	-0.137898	-0.0922988	-0.0841777	-0.11667	-0.114587	-0.0739157	-0.0864829	-0.121193	-0.0921855	-0.0774221	-0.0580902	-0.12252	-0.142756	-0.0649607	-0.0859464
78.8333	-0.0723053	-0.128217	-0.0888848	-0.0947623	-0.111579	-0.137883	-0.0924627	-0.0850749	-0.116516	-0.114653	-0.0738318	-0.0879221	-0.120231	-0.0917528	-0.0781437	-0.0583011	-0.120627	-0.142418	-0.0641762	-0.0860507
79.1667	-0.0699302	-0.127294	-0.0892405	-0.0943184	-0.109492	-0.138236	-0.0924348	-0.0864024	-0.115409	-0.115043	-0.0736599	-0.0889554	-0.118828	-0.0904941	-0.0794183	-0.0583376	-0.119033	-0.141608	-0.0628742	-0.0861363
79.5	-0.0677467	-0.125593	-0.0889867	-0.0938701	-0.107753	-0.138743	-0.0923169	-0.0878704	-0.113457	-0.115476	-0.0734349	-0.0894985	-0.11704	-0.0885872	-0.0808576	-0.0581755	-0.117827	-0.140065	-0.0613383	-0.0861284
79.8333	-0.0658289	-0.122962	-0.0880472	-0.0935329	-0.106407	-0.139177	-0.0921775	-0.0892072	-0.110803	-0.115719	-0.0732046	-0.0895007	-0.114941	-0.0862226	-0.082096	-0.0578079	-0.117057	-0.137619	-0.0598411	-0.0859865
80.1667	-0.0642966	-0.119702	-0.0865705	-0.0932751	-0.105478	-0.139279	-0.0919508	-0.0902156	-0.107747	-0.115713	-0.0730696	-0.089048	-0.112691	-0.0836408	-0.0828601	-0.0572973	-0.116599	-0.134469	-0.0586113	-0.0858063
80.5	-0.0632808	-0.116229	-0.0847611	-0.0930282	-0.104981	-0.13878	-0.0915377	-0.0907166	-0.104625	-0.11544	-0.0731437	-0.0882607	-0.110473	-0.0810951	-0.0828992	-0.0567237	-0.116285	-0.130907	-0.0578668	-0.0857175
80.8333	-0.0628639	-0.112917	-0.082827	-0.0927088	-0.104894	-0.137502	-0.0908513	-0.0906067	-0.101772	-0.114899	-0.0735246	-0.0872421	-0.108446	-0.0788074	-0.0820636	-0.0561572	-0.115947	-0.12723	-0.0577623	-0.0858119
81.1667	-0.062934	-0.109965	-0.0809898	-0.0921736	-0.105046	-0.135623	-0.0898535	-0.090083	-0.099511	-0.114141	-0.0742465	-0.0860299	-0.106683	-0.0768764	-0.0806075	-0.0556286	-0.115409	-0.123765	-0.0582016	-0.0860281
81.5	-0.0633305	-0.107532	-0.0794745	-0.0912645	-0.105228	-0.133412	-0.0885181	-0.0894177	-0.098167	-0.113234	-0.0753273	-0.0846453	-0.105235	-0.0753694	-0.0788858	-0.0551587	-0.114492	-0.120845	-0.0590255	-0.0862666
81.8333	-0.0639048	-0.105735	-0.0784405	-0.0898877	-0.10526	-0.131128	-0.0868553	-0.0888381	-0.0979624	-0.11223	-0.0767269	-0.0831502	-0.104123	-0.0743338	-0.0771999	-0.0547617	-0.113113	-0.118734	-0.0600649	-0.0864345
82.1667	-0.0645559	-0.104531	-0.0777852	-0.0882071	-0.105072	-0.129	-0.0850204	-0.0883912	-0.0987206	-0.111139	-0.078171	-0.0817699	-0.103254	-0.0737356	-0.0756377	-0.0544244	-0.111572	-0.117413	-0.0611104	-0.0864659
82.5	-0.0651944	-0.103841	-0.0773402	-0.0864514	-0.104626	-0.127245	-0.0832046	-0.0880788	-0.100165	-0.109959	-0.079327	-0.0807706	-0.102505	-0.073521	-0.0742332	-0.0541266	-0.110264	-0.116795	-0.0619427	-0.0863015
82.8333	-0.0657351	-0.103555	-0.0769464	-0.0848196	-0.103865	-0.125999	-0.0815924	-0.0878812	-0.101962	-0.108681	-0.0799012	-0.080357	-0.101763	-0.0736417	-0.0730266	-0.0538846	-0.109484	-0.116763	-0.0623833	-0.085892
83.1667	-0.0661082	-0.103457	-0.0764808	-0.0833933	-0.102684	-0.12506	-0.0803397	-0.0876924	-0.10355	-0.107283	-0.079756	-0.0804881	-0.100953	-0.0740728	-0.0720812	-0.053859	-0.109135	-0.117094	-0.0624164	-0.0852277
83.5	-0.0662474	-0.103302	-0.0758293	-0.0822249	-0.10096	-0.124144	-0.0795951	-0.0873845	-0.104314	-0.105734	-0.0787926	-0.0810616	-0.100008	-0.0747953	-0.0714664	-0.0542467	-0.109022	-0.117537	-0.0620673	-0.0843087
83.8333	-0.0660734	-0.102881	-0.0748987	-0.0813387	-0.0986365	-0.123005	-0.0794456	-0.0868459	-0.103806	-0.104024	-0.0769935	-0.0819534	-0.0988943	-0.0757419	-0.0712041	-0.0551328	-0.108929	-0.11787	-0.0613801	-0.0831449
84.1667	-0.0654531	-0.102127	-0.0736784	-0.0806461	-0.0959051	-0.121557	-0.0797305	-0.0860287	-0.102263	-0.102204	-0.0746648	-0.0829522	-0.0977059	-0.0766516	-0.0711272	-0.0561544	-0.108558	-0.117999	-0.0604757	-0.0817849
84.5	-0.0642402	-0.101008	-0.0721783	-0.0800308	-0.0930222	-0.119757	-0.0802275	-0.0849009	-0.100096	-0.100344	-0.0721937	-0.0838253	-0.0965673	-0.0772149	-0.0710212	-0.056837	-0.107595	-0.117856	-0.0594943	-0.0802872
84.8333	-0.0623537	-0.0995398	-0.0704293	-0.0793916	-0.0902572	-0.117583	-0.0807079	-0.0834644	-0.0976967	-0.0985255	-0.0699478	-0.084359	-0.0955796	-0.0771844	-0.0707041	-0.0568037	-0.105819	-0.117391	-0.0585569	-0.0787254
85.1667	-0.0599751	-0.0979252	-0.0685465	-0.0786895	-0.0879332	-0.115115	-0.0809198	-0.081856	-0.095396	-0.0968942	-0.0682147	-0.084417	-0.0947475	-0.0765588	-0.0701244	-0.056069	-0.103406	-0.116612	-0.0577089	-0.077234
85.5	-0.0573513	-0.0964144	-0.0666657	-0.0779009	-0.0863873	-0.112458	-0.0806048	-0.080246	-0.0935093	-0.0956092	-0.0672624	-0.0838822	-0.0940516	-0.075399	-0.0692631	-0.0547448	-0.100631	-0.115539	-0.0569767	-0.0759633
85.8333	-0.0546962	-0.095187	-0.0649305	-0.0770154	-0.0858224	-0.109737	-0.0795973	-0.0787744	-0.0922697	-0.094751	-0.0672526	-0.0826963	-0.0934634	-0.073806	-0.068142	-0.0529693	-0.0977634	-0.1142	-0.0563893	-0.0750268
86.1667	-0.0520914	-0.0941412	-0.0635144	-0.0760756	-0.0859063	-0.107156	-0.0781003	-0.0774581	-0.0915829	-0.094085	-0.0679231	-0.0810359	-0.0929184	-0.072043	-0.0669458	-0.0509828	-0.0950697	-0.112641	-0.0559865	-0.0743931
86.5	-0.0495854	-0.0931045	-0.0625989	-0.0751372	-0.086173	-0.104938	-0.0764095	-0.0762835	-0.0912727	-0.0932979	-0.0689054	-0.0791365	-0.0923429	-0.0704137	-0.0659003	-0.0490519	-0.0928133	-0.110916	-0.0558111	-0.0739947
86.8333	-0.0472506	-0.0919383	-0.0622997	-0.0742556	-0.0862412	-0.103255	-0.0747863	-0.0752293	-0.0911424	-0.0921392	-0.0698507	-0.0772308	-0.0916545	-0.069151	-0.0651751	-0.0473995	-0.0911939	-0.109049	-0.0558829	-0.0737421
87.1667	-0.0452553	-0.0906392	-0.0624708	-0.0734839	-0.0860675	-0.102077	-0.0733558	-0.0742441	-0.0909145	-0.0906102	-0.0704875	-0.0755403	-0.0907354	-0.0682045	-0.064716	-0.0460754	-0.0901549	-0.106961	-0.056132	-0.0734585
87.5	-0.0437916	-0.0892375	-0.0629009	-0.0728747	-0.0856933	-0.101322	-0.0722092	-0.0732687	-0.0902912	-0.0887752	-0.070564	-0.0742841	-0.0894593	-0.0674533	-0.0644128	-0.0450857	-0.0895756	-0.104544	-0.0564661	-0.0729453
87.8333	-0.0429789	-0.0877621	-0.063389	-0.0724495	-0.0851319	-0.100874	-0.0714032	-0.0722834	-0.0890445	-0.0867216	-0.0698987	-0.0736069	-0.0877506	-0.0667701	-0.0641692	-0.0444338	-0.0893178	-0.101759	-0.0567726	-0.0720506
88.1667	-0.0426452	-0.086236	-0.0637775	-0.0721046	-0.084285	-0.100479	-0.0708564	-0.071426	-0.0872248	-0.0846302	-0.0685923	-0.073358	-0.0857377	-0.0660037	-0.0639449	-0.0441113	-0.0891718	-0.0988242	-0.0568601	-0.0708094
88.5	-0.0425459	-0.0846808	-0.0639193	-0.071705	-0.0830261	-0.0998491	-0.0704535	-0.0708737	-0.0849526	-0.082705	-0.066816	-0.0733126	-0.0836	-0.0649964	-0.0637138	-0.0441067	-0.0889104	-0.0960259	-0.0565167	-0.0693032
88.8333	-0.0424622	-0.0831041	-0.0636906	-0.0711473	-0.0812722	-0.0987633	-0.0700904	-0.0707406	-0.0823971	-0.08111	-0.0647615	-0.0732653	-0.0815146	-0.0636467	-0.0634441	-0.0443762	-0.0883715	-0.0936229	-0.0556092	-0.0676381
89.1667	-0.0422802	-0.081457	-0.0630604	-0.0704548	-0.079113	-0.097278	-0.06971	-0.0708889	-0.0799238	-0.0798491	-0.0627017	-0.0730885	-0.0796495	-0.0620751	-0.0630826	-0.0447462	-0.0876553	-0.0917689	-0.0543167	-0.0660182
89.5	-0.041912	-0.0796764	-0.0620213	-0.0696826	-0.0766814	-0.0955183	-0.0692666	-0.071118	-0.0779474	-0.0788863	-0.0609302	-0.0726741	-0.0781706	-0.0604582	-0.0625706	-0.0450106	-0.0869271	-0.0905913	-0.0528965	-0.0646721
89.8333	-0.0413022	-0.0777138	-0.0606031	-0.0688875	-0.0741368	-0.0936115	-0.0687103	-0.071259	-0.0767642	-0.0781858	-0.0596901	-0.0719348	-0.0771677	-0.058958	-0.0618767	-0.0450142	-0.0863081	-0.0901456	-0.0515782	-0.0637807
90.1667	-0.0405269	-0.0755792	-0.0589855	-0.068135	-0.0717443	-0.0916945	-0.0679734	-0.0712714	-0.0761972	-0.0777138	-0.0590224	-0.0708664	-0.0764257	-0.0576802	-0.0610776	-0.0448049	-0.0857439	-0.0902012	-0.0504799	-0.0633353
90.5	-0.0396947	-0.0732972	-0.0573855	-0.0674923	-0.0697957	-0.0899067	-0.0669838	-0.0711464	-0.0759512	-0.0774367	-0.0589178	-0.0694856	-0.0756535	-0.0567161	-0.0602773	-0.0444815	-0.0851355	-0.0904554	-0.049692	-0.0632798
90.8333	-0.0388931	-0.0709233	-0.0560001	-0.0670014	-0.0684882	-0.0883656	-0.0657152	-0.0708744	-0.0757539	-0.0772902	-0.0593295	-0.0678475	-0.0746181	-0.0561258	-0.059562	-0.0441363	-0.0843757	-0.090651	-0.0492879	-0.0635454
91.1667	-0.0381244	-0.0686375	-0.0549454	-0.0666024	-0.067643	-0.0871023	-0.0643257	-0.0704421	-0.0754254	-0.0770868	-0.0600617	-0.0661599	-0.0733197	-0.0558446	-0.0589485	-0.0438363	-0.0833225	-0.0907109	-0.0492737	-0.0640125
91.5	-0.0373696	-0.0666509	-0.0543173	-0.0662099	-0.0669866	-0.0861257	-0.0630196	-0.0698348	-0.0748087	-0.0766079	-0.0608814	-0.0646693	-0.0718168	-0.0557766	-0.0584361	-0.0436423	-0.0818253	-0.090603	-0.0496385	-0.0645487
91.8333	-0.036616	-0.0651369	-0.0541568	-0.0657482	-0.0662865	-0.0854175	-0.0619527	-0.069062	-0.0737978	-0.0756927	-0.0615975	-0.0635839	-0.0701824	-0.0558169	-0.0580033	-0.043597	-0.0797987	-0.0902818	-0.0503523	-0.0650343
92.1667	-0.0358755	-0.0641188	-0.0542855	-0.0651811	-0.0654736	-0.0848487	-0.0610873	-0.0682283	-0.072491	-0.0744103	-0.0621882	-0.0629613	-0.0685485	-0.055825	-0.0575462	-0.0436721	-0.0774172	-0.0896481	-0.0513081	-0.0653999
92.5	-0.0351666	-0.0635825	-0.05447	-0.064482	-0.0645194	-0.0842625	-0.0603375	-0.0674622	-0.0710377	-0.0728873	-0.0626736	-0.0628211	-0.0670616	-0.0556511	-0.0569401	-0.0438211	-0.0749207	-0.088589	-0.0523798	-0.0655884
92.8333	-0.0345014	-0.0634738	-0.0545172	-0.0636473	-0.0634024	-0.083535	-0.0596404	-0.0668685	-0.0695737	-0.0712462	-0.0630623	-0.0631482	-0.0658456	-0.055183	-0.0561056	-0.0439875	-0.0725516	-0.0870366	-0.0534222	-0.0655709
93.1667	-0.0338683	-0.0635806	-0.0543944	-0.0627659	-0.0621293	-0.0826733	-0.0590256	-0.0664566	-0.0681815	-0.0695932	-0.063317	-0.0637894	-0.0649335	-0.0544567	-0.0551432	-0.0440726	-0.0705638	-0.0851024	-0.0542152	-0.0654296
93.5	-0.0332493	-0.0636506	-0.0541091	-0.0619498	-0.0607136	-0.0817171	-0.0585458	-0.0662123	-0.0669299	-0.0680302	-0.0633888	-0.0645569	-0.0643354	-0.0535456	-0.0541987	-0.0439673	-0.0692137	-0.0829429	-0.0545193	-0.0652748
93.8333	-0.0326356	-0.063475	-0.0536807	-0.0612727	-0.0592136	-0.0807253	-0.0582316	-0.0660883	-0.0658909	-0.066647	-0.0632186	-0.0652655	-0.0640481	-0.0525267	-0.05339	-0.0435856	-0.0686813	-0.0807111	-0.0541727	-0.0651866
94.1667	-0.0320541	-0.0630175	-0.0531762	-0.0606563	-0.0578671	-0.0798327	-0.0580254	-0.0659051	-0.0651495	-0.0654847	-0.0627069	-0.0657404	-0.0640143	-0.0514923	-0.0527239	-0.0429336	-0.0688389	-0.078546	-0.0533216	-0.0651252
94.5	-0.0315404	-0.0622847	-0.0526748	-0.0599838	-0.0569564	-0.0791934	-0.0578477	-0.0654502	-0.0647936	-0.0645721	-0.061744	-0.0658097	-0.064163	-0.0505386	-0.0521797	-0.0420406	-0.069482	-0.0765833	-0.0521897	-0.0650204
94.8333	-0.0311149	-0.0612956	-0.052242	-0.0591738	-0.0566857	-0.0788984	-0.0576181	-0.0645845	-0.0648548	-0.0639246	-0.0602631	-0.0653503	-0.0644055	-0.0497292	-0.0517476	-0.0409617	-0.070375	-0.0749288	-0.0509827	-0.06479
95.1667	-0.030737	-0.0601173	-0.0518895	-0.058286	-0.0569461	-0.0787871	-0.0572524	-0.0634621	-0.0651392	-0.0635034	-0.0583688	-0.064436	-0.0645812	-0.048998	-0.0514637	-0.0398546	-0.0711567	-0.0735692	-0.0498361	-0.0643022
95.5	-0.0303505	-0.0588292	-0.0516158	-0.0574151	-0.0575505	-0.0786359	-0.0566655	-0.0623105	-0.065396	-0.0632561	-0.0562087	-0.0631895	-0.0645115	-0.0482465	-0.0513755	-0.0389028	-0.0714347	-0.0724617	-0.0488675	-0.0634127
95.8333	-0.0299118	-0.0575093	-0.0514255	-0.0566515	-0.0583052	-0.0782613	-0.0558202	-0.0613025	-0.0654228	-0.0631124	-0.0539413	-0.0617325	-0.0640568	-0.0474041	-0.0515081	-0.0382588	-0.07092	-0.0715728	-0.0481596	-0.0620488
96.1667	-0.029427	-0.05623	-0.0513491	-0.0560682	-0.0589906	-0.0776384	-0.0548689	-0.0603934	-0.0652087	-0.0629311	-0.0517688	-0.0601823	-0.0632329	-0.0465123	-0.0517982	-0.0379506	-0.0697376	-0.0709069	-0.0476548	-0.0604226
96.5	-0.0289145	-0.0550623	-0.0514232	-0.0557334	-0.0593806	-0.0767826	-0.0540121	-0.0594837	-0.064791	-0.0625531	-0.0499044	-0.058655	-0.0620947	-0.0456404	-0.0521602	-0.037975	-0.0681158	-0.070478	-0.047261	-0.0588178
96.8333	-0.0283885	-0.0540648	-0.0516799	-0.0557063	-0.0592894	-0.0757014	-0.0534109	-0.0584942	-0.0641954	-0.0618479	-0.0485235	-0.0572437	-0.0606799	-0.044844	-0.0525273	-0.0383358	-0.0662287	-0.0703016	-0.0469064	-0.0574604
97.1667	-0.0278461	-0.0532464	-0.0521323	-0.0560086	-0.058694	-0.0743731	-0.0530704	-0.0574268	-0.0634025	-0.0608003	-0.0476507	-0.0559483	-0.0589586	-0.0441237	-0.0529078	-0.0390638	-0.0640311	-0.0703995	-0.046603	-0.0563473
97.5	-0.0272802	-0.0526039	-0.0527891	-0.0566527	-0.0576118	-0.0727684	-0.0529566	-0.0563033	-0.0623812	-0.0594239	-0.047273	-0.0547456	-0.0568835	-0.0434663	-0.0533286	-0.0401967	-0.0614236	-0.0707949	-0.0463838	-0.0554178
97.8333	-0.0266863	-0.0521248	-0.0536456	-0.0576293	-0.0560833	-0.0708798	-0.0530305	-0.0551442	-0.0611204	-0.0577473	-0.0473524	-0.0536122	-0.0544377	-0.042858	-0.0538086	-0.0417412	-0.0583515	-0.0714892	-0.0462696	-0.0546145
98.1667	-0.026072	-0.0517607	-0.0546441	-0.0588422	-0.0542419	-0.0687875	-0.0532327	-0.0539624	-0.0596868	-0.0558605	-0.0477531	-0.0525251	-0.0517247	-0.0422829	-0.0543334	-0.0435808	-0.0549396	-0.0723974	-0.0462333	-0.0538932
98.5	-0.0254474	-0.051454	-0.0557135	-0.0601731	-0.0522441	-0.0665933	-0.0534992	-0.0527693	-0.0581667	-0.0538686	-0.0483144	-0.0514611	-0.048878	-0.0417243	-0.0548807	-0.0455679	-0.051358	-0.0734124	-0.046236	-0.0532128

## Sheet: Fig.2e
Fig. 2e: ATPase activity
Specific activity (µmol ATP/h/mg Drg1)						Drg1 +Rlp24			Drg1 + Rlp24 + diazaborine			Drg1 +Rlp24			Drg1 + Rlp24 + diazaborine
			replicate 1	Measurement 1		26.3392	25.9413	25.7921	18.1485	18.038	18.4636	26.6763	26.2674	27.1627	28.5002	27.2788	28.456
			replicate 2	Measurement 1		24.6356	24.9506	26.0062	16.5997	15.7264	17.5668	25.3596	25.3264	25.3375	25.8625	26.581	26.067
			replicate 1	Measurement 2		23.8978	24.8926	25.2297	17.9288	16.1271	14.2259	25.3513	26.3185	25.5282	23.0522	25.1855	26.7744
			replicate 2	Measurement 2		25.7216	26.534	26.7164	17.0556	17.8846	16.4974	26.3461	26.2411	20.9078	24.9147	24.5831	25.3845
Normalized activity						Drg1 +Rlp24			Drg1 + Rlp24 + diazaborine			Drg1 +Rlp24			Drg1 + Rlp24 + diazaborine
Drg1+Rlp24+ATP set to 100%			replicate 1	Measurement 1		102.362	100.815	100.235	70.5305	70.1009	71.7548	103.672	102.083	105.562	110.76	106.013	110.588
			replicate 2	Measurement 1		95.7411	96.9654	101.068	64.5111	61.1175	68.2699	98.5548	98.4259	98.4689	100.509	103.302	101.304
			replicate 1	Measurement 2		92.8737	96.7398	98.05	69.6767	62.6747	55.286	98.5226	102.281	99.2099	89.5875	97.8782	104.053
			replicate 2	Measurement 2		99.9616	103.119	103.828	66.2831	69.5049	64.1138	102.389	101.981	81.2537	96.8258	95.537	98.6514

## Sheet: Fig.4d
Fig 4d: MIC. The OD600 of yeast cells was measured in the presence of increasing diazaborine concentrations
The OD600 of the untretaed yeast cells was set to 100% and all values were normalized to this untreated control and plotted over the inhibitor concentration.
Two biological replicates were each measured in duplicates. Sigmoidal dose response curve was used to calculate the EC50.
	Drg1 wildtype				Drg1V725E				Drg1V725A				Drg1I692T				Drg1L555F				Drg1V656A
DIA (logM)	Exp.1		Exp.2		Exp.1		Exp.2		Exp.1		Exp.2		Exp.1		Exp.2		Exp.1		Exp.2		Exp.1		Exp.2
-5.5	100	100	100	100	100	100	100	100	100	100	100	100	100	100	100	100	100	100	100	100	100	100	100	100
-4.6389	96.4617	100.45	42.5213	38.7231	97.1714	96.8724	104.535	93.9655	102.397	102.747	102.759	116.798	87.8665	99.6344	65.7895	64.2955	102.809	106.317	93.5213	102.901	99.6085	102.608	100.105	89.2368
-4.3379	10.7751	10.9721	12.1946	14.627	95.0083	96.0494	99.462	90.8046		100.824	83.2776	106.483	93.1596	96.2523	69.8753	71.751	97.6295	101.157	80.3354	69.1298	93.7353	100.978	91.1181	69.2759
-4.0369	0.696714	0.850585	3.33239	3.35366	85.6905	97.8601	84.166	87.8592	35.4746	27.7473	25.6773	29.4597	49.3485	61.1517	26.9391	28.6252	25.8121	29.9822	23.6738	19.0124	60.2193	51.3447	55.0679	43.3464
-3.7358	0.46588	0.473447	2.59517	2.44907	9.40932	10.5679	23.0592	22.8305	1.53116	1.41209	3.87291	4.64538	2.90798	3.54753	7.00831	6.91518	1.2669	1.2927	3.39863	3.49447	5.20595	3.85493	6.8861	6.27202
-3.5597	0.351306	0.378038	2.16406	2.19727	2.77454	2.37531	11.6065	9.8204	0.490892	0.56685	2.65719	3.05501	0.969055	1.07221	3.10665	2.8591	0.776997	0.572064	2.9596	2.69682	1.44792	1.40913	1.2999	1.21429
-3.4348	0.310025	0.322232	1.82244	1.97633	0.560732	0.747325	4.43428	1.86997	0.325983	0.294872	2.29849	2.98527	0.45114	0.622486	2.29432	2.22093	0.442493	0.288256	2.30945	2.13605	0.51527	0.488183	0.806688	0.733855
-3.3379	0.286436	0.347435	1.64418	1.78766	0.329451	0.240329	2.60569	2.47629	0.298178	0.391941	1.93395	2.19352	0.368893	0.558501	2.06925	1.81532	0.319579	0.281139	2.2561	1.54351	0.395458	0.422168	0.487983	0.469667

## Sheet: Fig.5a
Fig.5a: Shift of the melting temperature (ΔTM in °C) of Drg1 in dependency of the Diazaborine concentration.
The Tm value without Diazaborine (0 µM) was set to 0 by subtracting it from all values.
The ΔTm values were plotted over the inhibitor concentration and fitted with non-linear regression to calculate the EC50±SE.
2-3 biological replicates were tested, each measured twice.
For the V725E variant only the highest inhibitor concentration was measured, since it shows no diazaborine dependent shift (see also Loibl et al., 2014).
DIA (µM)	Drg1						V725A						I692T				L555F	L555F	L555F	L555F	V656A	V656A	V656A	V656A	V725E	V725E	V725E	V725E
0	0	0	0	0	0	0	0.5	0	0.2	0	0	0.2	0	0.3	0.3	0	0	0	0	0	0	0	0	0	0.15	0	0	0
23.125	1.5	1.4	1.6	1.6	1.7	1.5	1	1	0.5	0.4	1	1	0	0	0.5	0.3	1	-0.9	0	-0.1	-0.2	0	-0.2	0
46.25	2.5	2.7	2.3	2.5	2.2	2.2	1.7	1.7	0.9	0.9	1.7	1.5	0	0.2	0.3	0.3	1	0.1	0	0	0	0.2	0	-0.2
92.5	3.7	3.7	3.5	3.5	3.5	3.3	2.5	2.5	1.4	1.4	2.5	2.3	0.5	0.3	0.5	0.3	0.7	0.3	-0.1	0	0	0.2	0	0
185	5.2	5.2	5	5	5.2	4.7	3.7	3.5	2.2	2.2	3.5	3.5	-1.5	-1	0.8	0.5	1	0.6	0.4	0.4	0.3	0.2	0.2	0
275	5.9	5.9	6.3	6.3	6.2	6	4.5	4.7	2.5	2.4	4.8	5	0	0.5	1	0.8	1.8	0.8	0.7	0.9	0	0.5	0.5	0.5
370	6.5	6.5	6.3	6.5	6.2	6.2	5	5	3.2	3.2	5	5	0.2	1.8	1.3	1.3	2	1.6	0.7	0.7	0.5	0.5	0.5	0.5
550	7.2	7.2	7.6	7.5	7.5	7.3	6	6	3.2	3.2	6.3	6.2	1.3	2.5	1.5	1.7	2.5	1.5	1.2	1.4	0.5	0.9	1	1
740	7.5	7.4	7.8	7.6	7.7	7.3	6.5	6.5	4.5	4.5	6.5	6.3	-0.3	1	2.2	2.2	2.5	2.1	1.7	1.4	1	0.9	1.2	1	-0.1	-0.35	-0.1	-0.3
	Exp. 1		Exp. 2		Exp. 3		Exp. 1		Exp. 2		Exp. 3		Exp. 1		Exp. 2		Exp. 1		Exp. 2		Exp. 1		Exp. 2		Exp. 1		Exp. 2

## Sheet: Fig.5b
Fig.5bATPase activity assay
Basal ATPase activity
Specific activity(µmol ATP/h/mg Drg1)			Drg1			Drg1 + Dia			V725E			V725E+Dia			V725A			V725A +Dia			I692T			I692T +Dia			L555F			L555F +Dia			V656A			V656A +Dia
		Biol. Replicates	1.55329	1.58248	1.14453	0.730667	0.826667	0.517333	0.554744	0.548905	0.689051	0.576	0.517333	0.8	0.617143	1.10933	0.896	0.736	0.784	0.890667	3.23733	2.22933	3.83066	1.952	1.968	1.96267	2.32	2.224	2.34133	1.888	1.65333	1.696	4.74133	3.73867	4.66133	2.928	2.58133	2.752
			0.945985	1.78686	1.65255	0.704	0.736	0.821333	0.672	0.682667	0.736	0.298667	0.336	0.373333	0.565714	0.491429	0.805333	0.405333	0.437333	0.389333	2.01067	2.16533	3.73139	2.20267	2.992	2.07467	2.20267	2.29333	2.11733	2.11733	2.63467	2.18667	3.57333	3.29067	4.12267	2.45333	2.42667	2.64533
			0.965333	1.25867	1.008	0.442667	0.4	0.448	0.410667	0.512	0.32	0.538667	0.506667	0.608	0.650667	0.357333	0.426667	0.394667	0.437333	0.464	3.248	2.768	3.94161	1.96267	2.128		1.80267	1.728	1.65333	1.79733	1.68	1.96267	4.17067	4.47467	4.21333	2.608	3.152	2.61333
			tech. Replicates
normalized to wildtype Drg1 (basal)			Drg1			Drg1 + Dia			V725E			V725E+Dia			V725A			V725A +Dia			I692T			I692T +Dia			L555F			L555F +Dia			V656A			V656A +Dia
(used for the generation of the graph)		Biol. Replicates	1.17	1.2	0.87	0.55	0.63	0.39	0.42	0.42	0.52	0.44	0.39	0.61	0.47	0.84	0.68	0.56	0.59	0.67	2.45	1.69	2.9	1.48	1.49	1.48	1.75	1.68	1.77	1.43	1.25	1.28	3.59	2.83	3.53	2.21	1.95	2.08
			0.72	1.35	1.25	0.53	0.56	0.62	0.51	0.52	0.56	0.23	0.25	0.28	0.43	0.37	0.61	0.31	0.33	0.29	1.52	1.64	2.82	1.67	2.26	1.57	1.67	1.73	1.6	1.6	1.99	1.65	2.7	2.49	3.12	1.86	1.84	2
			0.73	0.95	0.76	0.33	0.3	0.34	0.31	0.39	0.24	0.41	0.38	0.46	0.49	0.27	0.32	0.3	0.33	0.35	2.46	2.09	2.98	1.48	1.61		1.36	1.31	1.25	1.36	1.27	1.48	3.15	3.38	3.19	1.97	2.38	1.98
			tech. Replicates
Stimulated ATPase activity
Specific activity (µmol ATP/h/mg Drg1)			Drg1			Drg1 + Dia			V725E			V725E+Dia			V725A			V725A +Dia			I692T			I692T +Dia			L555F			L555F +Dia			V656A			V656A +Dia
		Biol. Replicates	19.3693	20.1051	19.5796	15.3973	12.1227	15.4161	16.7307	16.656	17.392	17.1029	15.3493	17.3886	19.7714	18.1973	18.2293	19.965	18.4759	19.3635	17.8628	17.1212	19.2292	17.9093	17.9573	17.7493	18.908	17.424	19.6263	17.7813	16.064	18.727	18.8427	21.2267	20.1168	19.0715	17.7168	19.0613
			18.4267	19.36	18.96	14.0587	11.6427	14.864	16.496	16.832	17.0347	16.1486	14.576	14.896	18.9813	20.7486	18.944	18.8267	17.1093	19.5147	19.1253	17.6	19.1147	15.024	14.7627	15.3227	17.216	19.1416	16.9387	16.3893	18.8088	18.3883	21.424	19.3343	21.232	18.16	16.4533	20.1985
			20.6743	20.5086	20.96	14.32	13.9147	12.2027	16.24	16.752	16.1067	16.6613	16.6293	16.6347	18.3467	18.5067	20.6914	20.2343	19.1771	20.3257	19.0453	18.6933	19.0667	14.496	15.8613	14.544	17.104	18.6347	17.552	17.2533	15.12	16.208	18.6133	19.5037	18.4853	17.2693	15.184	15.0613
			tech. Replicates
normalized to wildtype Drg1 (basal)			Drg1			Drg1 + Dia			V725E			V725E+Dia			V725A			V725A +Dia			I692T			I692T +Dia			L555F			L555F +Dia			V656A			V656A +Dia
(used for the generation of the graph)		Biol. Replicates	14.65	15.21	14.81	11.65	9.17	11.66	12.66	12.6	13.16	12.94	11.61	13.15	14.96	13.77	13.79	15.1	13.98	14.65	13.51	12.95	14.55	13.55	13.58	13.43	14.3	13.18	14.85	13.45	12.15	14.17	14.25	16.06	15.22	14.43	13.4	14.42
			13.94	14.64	14.34	10.63	8.81	11.24	12.48	12.73	12.89	12.22	11.03	11.27	14.36	15.7	14.33	14.24	12.94	14.76	14.47	13.31	14.46	11.36	11.17	11.59	13.02	14.48	12.81	12.4	14.23	13.91	16.21	14.63	16.06	13.74	12.45	15.28
			15.64	15.51	15.86	10.83	10.53	9.23	12.28	12.67	12.18	12.6	12.58	12.58	13.88	14	15.65	15.31	14.51	15.38	14.41	14.14	14.42	10.97	12	11	12.94	14.1	13.28	13.05	11.44	12.26	14.08	14.75	13.98	13.06	11.49	11.39
			tech. Replicates

## Sheet: Fig. S3d
Fig. S3d		Response (%)
		Drg1				Drg1+Dia
		biol. rep. 1		biol. rep. 2		biol. rep. 1		biol. rep. 2
	time (s)	injection 1	injection 2	injection 1	injection 2	injection 1	injection 2	injection 1	injection 2
	0	100	100	100	100	100	100	100	100
	1	77.4044	86.7466	88.0266	92.0379	92.0937	90.6213	90.2743	101.969
	2	82.5707	88.9638	88.0135	90.4446	89.8682	89.009	90.9388	95.1253
	3	77.7361	83.3398	82.8241	85.8241	85.4346	84.4433	87.2424	94.1629
	4	72.2151	77.5113	77.554	80.2703	81.1277	80.4878	83.5692	90.4158
	5	66.8082	71.8889	72.2594	74.6895	77.4468	76.7339	80.0104	86.7222
	6	61.9293	66.669	66.7701	69.2891	74.3702	73.7088	76.8048	83.1011
	7	57.267	61.7508	61.8714	63.9516	71.5226	70.7632	74.1509	79.9673
	8	52.8403	57.2328	57.1849	59.0722	68.1629	67.4368	71.0035	77.207
	9	48.7177	53.1971	52.6098	54.4924	65.5992	64.6833	68.2154	73.8462
	10	45.1663	49.5223	48.9424	50.5751	62.8201	62.0645	65.6693	70.8961
	11	42.2397	46.3137	45.1495	46.8877	60.3515	59.7312	63.1283	68.2898
	12	39.0831	43.2704	41.6886	43.4118	58.1933	57.163	60.4817	65.6879
	13	36.5527	40.311	39.0493	40.5533	56.0684	55.3696	58.7475	63.2629
	14	34.1513	37.904	36.1851	37.7459	53.8203	52.8466	56.4644	61.2417
	15	32.1094	35.7774	33.7829	35.0592	51.7456	50.7542	54.1717	58.9971
	16	30.4917	33.8597	31.8693	33.0668	49.8813	49.0946	52.4494	56.4044
	17	28.2994	31.785	29.6923	30.9951	47.8727	46.8978	50.3039	54.568
	18	26.8307	30.1608	27.8214	28.9306	46.3567	45.2108	48.5306	52.4552
	19	25.03	28.4368	26.5083	27.5098	44.5998	43.496	46.8972	50.3325
	20	23.3495	26.6162	24.708	25.9117	43.0239	41.8519	45.2226	48.7419
	21	22.4195	25.5661	23.2671	24.2232	41.4768	40.1276	43.4627	47.3138
	22	21.3548	24.5882	22.1576	23.2676	40.3534	38.9804	42.3635	45.2139
	23	20.0234	23.1015	20.8234	21.8754	38.48	37.2152	40.4077	44.2463
	24	19.3825	22.4688	19.6607	20.5404	37.2813	36.2144	39.1295	42.1934
	25	18.4192	21.5198	18.9134	19.6697	36.6584	35.419	38.6244	40.6756
	26	17.437	20.4654	17.7528	18.6259	35.0822	33.8448	36.9207	40.2561
	27	17.0429	19.8383	16.8696	17.5264	34.2442	32.8426	35.7293	38.6257
	28	16.1114	19.1913	16.0268	16.8568	33.2039	31.8724	34.7251	37.0422
	29	14.8139	17.7949	15.4125	16.0723	31.5532	30.2835	33.3794	36.1688
	30	14.4535	17.3376	14.5303	15.4215	31.1791	29.8319	32.3103	34.6823
	31	13.7995	16.8043	13.8695	14.7532	30.4292	28.8626	31.4846	33.7892
	32	13.0067	15.9093	13.1387	13.9533	29.1327	27.716	30.315	32.945
	33	12.8251	15.6525	12.6063	13.3826	28.421	26.9626	29.6508	31.3481
	34	12.4893	15.1479	12.0264	12.6825	27.941	26.315	28.7403	30.8589
	35	11.6011	14.203	11.2777	11.8967	26.8505	25.2724	27.8145	30.3764
	36	11.195	13.9991	10.7322	11.5642	26.5457	25.0261	27.1857	29.0721
	37	10.5351	13.4417	10.4998	11.2759	26.0282	24.5629	26.7998	27.9451
	38	10.0223	12.7483	9.72573	10.6499	24.528	23.1045	25.4635	27.8847
	39	9.81676	12.5126	9.48212	10.1786	24.1791	22.7203	24.8362	26.3452
	40	9.25926	12.0284	9.28505	10.1594	23.804	22.2038	24.4202	25.4597
	41	8.7894	11.7309	8.53493	9.31959	22.7867	21.4552	23.5748	25.0972
	42	8.57539	11.4442	8.39572	9.1114	22.3347	20.9184	22.9896	24.1596
	43	8.29851	10.9353	7.95412	8.65046	21.9352	20.5722	22.5817	23.6094
	44	7.48937	10.3596	7.42127	8.14592	20.9822	19.4599	21.4867	23.6141
	45	7.28811	10.4756	7.27548	7.9682	21.1077	19.5466	21.4398	22.2974
	46	7.43527	10.1128	7.10853	7.65968	20.5523	18.9793	20.8704	21.9009
	47	7.04321	9.60335	6.42047	7.08854	19.3991	17.8625	19.8003	21.6867
	48	7.20928	9.86259	6.50654	7.07963	19.4633	17.7126	19.5242	20.3043
	49	6.76274	9.3181	6.42235	6.96476	18.8869	17.3619	19.3021	19.9033
	50	6.43265	8.8625	5.89937	6.36737	17.7038	15.9856	18.1243	19.866
	51	6.12752	8.78816	5.83919	6.33079	17.9963	16.4123	18.1766	18.588
	52	5.74703	8.66441	5.4145	6.09634	17.7004	16.2369	18.1315	18.6189
	53	5.36772	8.05648	4.97759	5.74466	16.8566	15.4222	17.0584	18.5238
	54	5.56821	8.32407	5.12057	5.71138	16.7911	15.4022	16.987	17.2264
	55	5.53623	8.27973	4.91034	5.46989	16.7461	15.3965	16.9169	17.575
	56	5.68664	7.8696	4.504	5.25325	15.465	14.229	15.8462	17.5296
	57	5.60175	8.19534	4.63663	5.87033	15.8513	14.636	16.0115	16.1898
	58	5.21364	8.01394	4.322	5.6687	15.2302	13.8687	15.3593	16.5657
	59	4.97332	7.35163	4.02619	5.3264	14.5732	13.2676	14.419	15.7997
	60	4.86284	7.6981	4.17762	5.49474	14.8113	13.3724	14.7241	14.9992
	61	4.7411	7.34328	3.94293	5.32874	14.1058	12.9282	14.3528	15.1186
	62	4.31778	6.9025	3.66311	4.81529	13.3072	11.8691	13.206	14.6478
	63	4.25368	6.91918	3.93306	5.10039	13.7833	12.3569	13.6944	13.4767
	64	3.94344	6.73071	3.70779	4.75387	13.4735	11.982	13.3215	13.9654
	65	3.84469	6.76792	3.3593	4.47628	12.9449	11.3477	12.9121	13.865
	66	3.82344	6.46471	3.49945	4.83453	13.1789	11.7181	13.2136	13.1934
	67	3.72603	6.50084	3.03339	4.4261	12.6486	11.2427	12.6362	13.3427
	68	4.16754	6.48652	2.78507	3.95299	12.2549	10.693	11.771	13.0212
	69	3.94352	6.60193	3.166	4.30795	12.2987	11.1563	12.3563	12.206
	70	3.70847	6.28538	2.97272	4.15977	11.8855	10.568	11.9558	12.5916
	71	3.37043	5.94915	2.61576	3.90046	11.3806	10.1839	11.3578	12.1626
	72	3.4854	6.09599	2.85467	4.09083	11.582	10.1751	11.5387	11.3317
	73	3.29925	5.93547	2.55979	3.88546	11.1941	9.97475	11.1621	11.5773
	74	3.76004	5.78922	2.25644	3.65101	10.8149	9.48725	10.5953	11.455
	75	3.38846	6.0362	2.75356	4.00597	11.0684	9.76151	11.0716	10.5479
	76	3.18617	5.76412	2.44739	3.62334	10.641	9.36483	10.5931	11.1707
	77	3.53263	5.8297	2.05046	3.30543	10.5159	8.79803	10.1672	10.8089
	78	3.48925	5.82349	2.43516	3.75136	10.4709	9.14596	10.2732	10.3346
	79	3.05208	5.72143	2.19061	3.5638	10.0332	8.53657	9.79081	10.4103
	80	3.09152	5.56326	1.83036	3.2365	9.57995	8.11572	9.09048	10.1151
	81	2.88396	5.33545	2.0942	3.60365	10.0439	8.91393	9.9829	9.31786
	82	2.71592	5.20445	1.99825	3.47471	9.4282	8.21371	9.25685	10.172
	83	2.84867	5.43239	1.81954	2.97579	9.1262	7.79056	8.72727	9.54943
	84	2.73034	5.35834	2.01283	3.28901	9.27188	8.09666	9.40159	8.83179
	85	2.55638	5.34229	1.74664	3.05362	8.63321	7.44019	8.63183	9.37904
	86	2.99193	5.0038	1.55947	2.8037	8.86232	7.43392	8.35309	8.60522
	87	2.6908	5.20509	2.01143	3.27448	8.92519	7.70716	8.73309	8.28054
	88	2.62852	5.07287	1.71137	2.87356	8.20199	7.0636	8.15372	9.02136
	89	2.90373	5.10758	1.56276	2.62317	8.11325	6.79331	7.81247	8.30847
	90	2.98238	5.33844	1.79039	2.99408	8.618	7.45874	8.37982	7.68961
	91	2.63663	5.21308	1.52984	2.6724	7.87573	6.79601	7.83781	8.68882
	92	2.90097	5.19689	1.41603	2.58519	7.73637	6.61666	7.60746	7.79175
	93	2.40568	4.95099	1.67234	2.80557	7.86175	6.73856	7.72284	7.32937
	94	2.19952	4.68455	1.33326	2.74134	7.40441	6.4102	7.39602	7.9745
	95	2.46228	4.7365	1.30457	2.55191	7.58672	6.20924	7.17349	7.43987
	96	2.44237	4.84336	1.51573	2.75071	7.73117	6.64914	7.68161	7.17725
	97	1.90944	4.49552	1.23401	2.5022	6.98308	5.66725	7.04877	7.67789
	98	2.5045	4.69944	1.24437	2.49844	7.07753	5.80169	6.83018	6.82423
	99	2.48118	4.94921	1.47293	2.68179	7.22111	6.14913	7.15634	6.72724
	100	2.14598	4.71877	1.23544	2.34699	6.44133	5.26701	6.39403	7.07809
	101	2.51631	4.75518	1.12444	2.26822	6.58343	5.43995	6.3414	6.34806
	102	2.53764	5.10978	1.34172	2.4975	6.8478	5.60113	6.82429	6.42276
	103	2.38417	5.01078	1.09858	2.51439	5.97447	4.7845	6.05399	6.77155
	104	2.43748	4.75055	1.13197	2.33245	6.45965	5.11709	6.00111	5.99258
	105	2.06032	4.7028	1.13244	2.38543	6.58886	5.20406	6.29846	6.04153
	106	1.71755	4.299	1.08212	2.20023	5.6549	4.45064	5.63331	6.1595
	107	1.92227	4.39137	1.01956	2.33105	6.12435	4.96039	5.7465	5.47765
	108	1.86502	4.50208	1.15783	2.47922	6.24442	5.13666	6.14349	5.82348
	109	2.1537	4.42068	0.979121	2.26822	5.33951	4.25312	5.20796	6.16427
	110	2.04637	4.65083	0.826742	2.28932	5.96506	4.76659	5.60419	5.17833
	111	2.11015	4.5911	1.13949	2.26212	5.93883	4.93646	5.83885	5.58197
	112	2.01615	4.59095	1.00592	2.07315	5.36303	4.31428	5.10978	5.92098
	113	2.41134	4.77935	1.07506	2.16271	5.6794	4.27384	5.26379	5.06781
	114	2.10023	4.70073	1.08823	2.37887	5.7549	4.36212	5.43927	5.1858
	115	1.89905	4.54598	0.88271	2.01359	4.90136	3.65038	4.77556	5.45755
	116	2.40096	5.0271	1.00828	2.20818	5.51082	4.2915	5.25773	4.58998
	117	2.37394	4.68448	1.07882	2.3423	5.54832	4.121	5.21134	5.09075
	118	1.97622	4.33756	0.823922	2.05721	5.04309	3.65205	4.62568	5.20396
	119	2.087	4.60378	1.04167	2.113	5.19731	3.81501	4.92279	4.59577
	120	2.05709	4.41248	1.02521	2.16224	5.29101	3.99423	4.96104	4.80778
	121	1.82047	4.34199	0.827211	1.73412	4.61112	3.27981	4.19025	5.00986
	122	1.88567	4.5407	1.00075	1.95124	5.17639	3.79595	4.92164	4.0958
	123	2.02732	4.39752	0.925036	1.90294	5.08802	3.96199	4.96438	4.51503
	124	1.88826	4.11653	0.767955	1.77025	4.12817	3.09331	4.00459	4.68324
	125	1.68778	4.2983	0.826274	2.01735	4.92487	3.56826	4.4893	3.83846
	126	1.66722	4.26885	0.852608	1.95263	4.74665	3.59947	4.5369	4.34295
	127	1.45084	3.74966	0.698357	1.70318	4.16963	2.89464	3.91685	4.31564
	128	1.44699	3.81688	0.894467	1.9728	4.63563	3.22991	4.33517	3.54879
	129	1.42643	4.03263	0.812633	1.80728	4.59874	3.38828	4.24464	4.15478
	130	1.47745	3.95737	0.61746	1.68724	4.18683	2.93546	3.95371	4.08394
	131	1.89662	4.42801	0.9763	2.06189	4.74603	3.55483	4.55049	3.56514
	132	1.78352	4.31311	0.830977	1.97046	4.42942	3.19282	4.35281	4.19805
	133	1.87747	4.09365	0.647092	1.55782	3.65634	2.52892	3.56262	3.96287
	134	1.7818	4.32808	0.815453	1.96905	4.19363	2.83504	3.82522	3.22177
	135	1.77235	4.50827	0.627334	1.85745	4.03844	2.83273	3.86228	3.68506
	136	1.9474	4.14896	0.58689	1.74445	3.5952	2.38336	3.32681	3.71005
	137	1.6807	4.17213	0.764198	1.9864	4.0336	2.81802	3.66715	3.19267
	138	1.6981	4.18103	0.718105	1.89497	3.88755	2.79551	3.57656	3.57725
	139	1.64251	3.97106	0.491425	1.72194	3.42823	2.35919	3.14151	3.55974
	140	1.86889	4.29971	0.804173	1.89637	3.83903	3.0012	3.79781	2.91897
	141	1.95511	4.42395	0.78018	1.90013	3.58195	2.59275	3.45232	3.55716
	142	2.08614	4.19473	0.478721	1.56016	3.3302	2.31415	3.13465	3.44422
	143	1.86802	4.28695	0.735034	1.73741	3.74905	2.54902	3.46075	2.87827
	144	1.94488	4.332	0.648029	1.77259	3.53752	2.32886	3.34233	3.30898
	145	2.18843	4.21718	0.348452	1.44201	3.42043	2.25033	3.11076	3.18777
	146	2.02511	4.50214	0.690825	1.8673	3.59309	2.39551	3.30874	2.85315
	147	1.82739	4.33172	0.681896	1.79555	3.20122	1.97927	2.96657	3.15029
	148	1.53533	3.69614	0.563844	1.6094	2.88066	1.86082	2.66679	2.93108
	149	1.66535	4.04247	0.637217	1.76039	3.13081	2.09682	2.967	2.61605
	150	1.47643	4.04027	0.624982	1.74914	3.14281	2.10258	2.89799	2.74291
	151	1.42754	3.90077	0.419466	1.56579	3.22129	1.89765	2.7347	2.75643
	152	1.63872	4.20427	0.5535	1.86073	3.37501	1.97672	2.93601	2.56607
	153	1.70471	4.26799	0.547383	1.88982	2.77818	1.77383	2.65152	2.74613
	154	2.06338	4.26878	0.450504	1.53861	2.70417	1.54997	2.11938	2.32033
	155	2.12268	4.61156	0.747737	1.84902	3.21769	2.11294	2.8695	1.97129
	156	1.94393	4.34369	0.569961	1.66052	2.75107	1.66958	2.66958	2.6154
	157	1.92943	4.12587	0.396888	1.58596	2.60205	1.45365	2.32287	2.34054
	158	1.65951	3.95566	0.720457	1.83259	2.98846	1.77525	2.66303	1.80836
	159	1.62384	4.06194	0.669192	1.6713	2.77385	1.53451	2.45736	2.33204
	160	1.88583	3.97462	0.376201	1.60424	2.3394	1.35465	2.1622	2.19939
	161	1.90607	4.1372	0.618405	1.70084	2.84935	1.88831	2.71651	1.78595
	162	1.78133	4.12238	0.422754	1.73741	2.60254	1.45213	2.38193	2.52833
	163	2.10086	4.30898	0.348452	1.5869	2.76209	1.63441	2.24507	2.08862
	164	2.00378	4.33343	0.632514	1.79696	2.7611	1.4983	2.5551	1.90328
	165	1.65928	4.23999	0.47637	1.69708	2.3321	1.34455	2.10556	2.09081
	166	1.8533	4.2149	0.40442	1.65676	2.51405	1.38471	2.11986	1.76598
	167	1.74022	4.14733	0.762315	1.96389	2.63609	1.41874	2.36969	1.58798
	168	1.41116	3.84261	0.521994	1.65395	1.98702	1.09126	2.11077	2.07973
	169	1.5155	3.80419	0.429809	1.51891	2.41825	1.14192	2.13406	1.49705
	170	1.6503	3.82358	0.623577	2.00094	2.43396	1.30195	2.2201	1.53982
	171	1.50967	3.88673	0.4458	1.59533	1.89606	0.847322	1.819	1.82922
	172	1.83943	4.04211	0.425583	1.66145	2.01488	0.828905	1.77788	1.52088
	173	1.82266	3.9203	0.751026	1.77071	2.16773	1.20281	2.01163	1.39569
	174	1.69873	4.08809	0.600061	1.54095	1.77513	0.599553	1.48575	1.68509
	175	1.78543	4.2772	0.392185	1.55642	2.27566	0.971533	1.92934	1.22606
	176	1.76669	4.14219	0.632983	1.78993	2.41107	1.36936	2.11235	1.40483
	177	1.38446	3.82301	0.5234	1.59674	1.59195	0.521263	1.49096	1.71576
	178	1.4803	4.13044	0.324469	1.53861	1.99965	0.787592	1.62095	1.03081
	179	1.61321	4.08937	0.481541	1.70037	2.03851	0.97716	1.82372	1.03725
	180	1.83377	4.15103	0.357859	1.42137	1.56497	0.431981	1.48611	1.45893
	181	3.77329	5.96826	0.53986	1.55173	2.94911	1.94282	2.84948	1.04395

## Sheet: Fig. S4
Fig. S4	Uncropped gel scans corresponding to figure S4. dashed rectangle highlight the cropped area.
